# Supplementary material for: 1-Phenyl­piperazine-1,4-diium tetra­chlorido­cobalt(II)
Source: Acta Crystallogr Sect E Struct Rep Online. 2014 Mar 22;70(Pt 4):m139. doi: 10.1107/S1600536814005790 (PMC3998532; doi:10.1107/S1600536814005790)
Supplement: Supplementary file 1 [file e-70-0m139-sup1.cif]

##############################################################################
#                                                                            #
# This CIF contains the data in a paper accepted for publication in          #
# Acta Crystallographica Section E. It conforms to the requirements of       #
# Notes for Authors for Acta Crystallographica Section E, and has been       #
# peer reviewed under the auspices of the IUCr Commission on Journals.       #
#                                                                            #
# Full details of the Crystallographic Information File format               #
# are given in the paper "The Crystallographic Information File (CIF):       #
# a New Standard Archive File for Crystallography" by S. R. Hall, F. H.      #
# Allen and I. D. Brown [Acta Cryst. (1991), A47, 655-685].                  #
#                                                                            #
# The current version of the core CIF dictionary is obtainable from          #
# ftp://ftp.iucr.org/pub/cif_core.dic.                                       #
#                                                                            #
# Software is freely available for graphical display of the structure(s)     #
# in this CIF. For information consult the CIF software page                 #
# http://www.iucr.org/resources/cif/software.                                #
#                                                                            #
# This file may be used for bona fide research purposes within the           #
# scientific community so long as proper attribution is given to the journal # 
# article from which it was obtained.                                        #
#                                                                            #
##############################################################################
data_General
_audit_creation_method     'by CrystalStructure 4.0'
_journal_date_recd_electronic     2014-03-12
_journal_date_accepted     2014-03-14
_journal_name_full     'Acta Crystallographica, Section E'
_journal_year     2014
_journal_volume     70
_journal_issue      4
_journal_page_first     m139
_journal_page_last     m139
_journal_paper_category     QM
_journal_paper_doi     10.1107/S1600536814005790
_journal_coeditor_code     HB7210
_publ_contact_author_name     'Wajda Smirani'
_publ_contact_author_address
;
Laboratoire de chimie des Mat\'eriaux
Facult\'e des Sciences de Bizerte
7021 Zarzouna Bizerte Tunisie
;
_publ_contact_author_email     'wajda_sta@yahoo.fr'
_publ_contact_author_fax     '216 72 590 566'
_publ_contact_author_phone     '216 72 591 906'
_publ_section_title
;
1-Phenylpiperazine-1,4-diium tetrachloridocobalt(II)
;
loop_
    _publ_author_name
    _publ_author_footnote
    _publ_author_address
    'Dhieb, Abdelhamid Chiheb' .
;
Laboratoire de Chimie des Mat\'eriaux
Facult\'e des Sciences de Bizerte
7021 Zarzouna Bizerte
Tunisia
;
    'Janzen, Daron E.' .
;
Department of Chemistry and Biochemistry
St Catherine University
2004 Randolph Avenue, #4282
St Paul, MN 55105
USA
;
    'Rzaigui, Mohamed' .
;
Laboratoire de Chimie des Mat\'eriaux
Facult\'e des Sciences de Bizerte
7021 Zarzouna Bizerte
Tunisia
;
    'Smirani Sta, Wajda' .
;
Laboratoire de Chimie des Mat\'eriaux
Facult\'e des Sciences de Bizerte
7021 Zarzouna Bizerte
Tunisia
;
data_I
_database_code_depnum_ccdc_archive 'CCDC 991791,991792'
_chemical_name_systematic
;
1-Phenylpiperazine-1,4-diium tetrachloridocobalt(II)
;
_chemical_formula_moiety     'C10 H16 N2 2+, Cl4 Co 2-'
_chemical_formula_sum     'C10 H16 Cl4 Co N2'
_chemical_formula_iupac     '(C10 H16 N2) [Co Cl4]'
_chemical_formula_weight     365.00
_chemical_melting_point     ?
_symmetry_cell_setting     monoclinic
_symmetry_space_group_name_H-M     'P 21/c'
_symmetry_space_group_name_Hall     '-P 2ybc'
loop_
    _symmetry_equiv_pos_site_id
    _symmetry_equiv_pos_as_xyz
    1 '+X,+Y,+Z'
    2 '-X,1/2+Y,1/2-Z'
    3 '-X,-Y,-Z'
    4 '+X,1/2-Y,1/2+Z'
_cell_length_a     7.7400(9)
_cell_length_b     20.278(3)
_cell_length_c     9.6257(12)
_cell_angle_alpha     90.0000
_cell_angle_beta     105.121(8)
_cell_angle_gamma     90.0000
_cell_volume     1458.5(3)
_cell_formula_units_Z     4
_cell_measurement_reflns_used     14000
_cell_measurement_theta_min     3.02
_cell_measurement_theta_max     27.55
_cell_measurement_temperature     173
_exptl_crystal_description     prism
_exptl_crystal_colour     blue
_exptl_crystal_size_max     0.46
_exptl_crystal_size_mid     0.32
_exptl_crystal_size_min     0.28
_exptl_crystal_density_diffrn     1.662
_exptl_crystal_density_meas     ?
_exptl_crystal_density_method     'not measured'
_exptl_crystal_F_000     740.00
_exptl_absorpt_coefficient_mu     1.888
_exptl_absorpt_correction_type     multi-scan
_exptl_absorpt_process_details     '(<i>REQAB</i>; Rigaku, 1998)'
_exptl_absorpt_correction_T_min     0.465
_exptl_absorpt_correction_T_max     0.589
_diffrn_ambient_temperature     173
_diffrn_radiation_type     'Mo K\a'
_diffrn_radiation_wavelength     0.71075
_diffrn_measurement_device_type     'Rigaku XtaLAB mini'
_diffrn_measurement_method     \w
_diffrn_detector_area_resol_mean     6.849
_diffrn_reflns_number     15030
_diffrn_reflns_av_R_equivalents     0.0232
_diffrn_reflns_theta_max     27.48
_diffrn_reflns_theta_full     27.48
_diffrn_measured_fraction_theta_max     0.998
_diffrn_measured_fraction_theta_full     0.998
_diffrn_reflns_limit_h_min     -10
_diffrn_reflns_limit_h_max     10
_diffrn_reflns_limit_k_min     -26
_diffrn_reflns_limit_k_max     26
_diffrn_reflns_limit_l_min     -12
_diffrn_reflns_limit_l_max     12
_diffrn_standards_number     0
_diffrn_standards_interval_count     .
_diffrn_standards_decay_%     ?
_refine_special_details
;
Refinement was performed using all reflections. The weighted <i>R</i>-factor
(<i>wR</i>) and goodness of fit (<i>S</i>) are based on <i>F</i>^2^.
<i>R</i>-factor (gt) are based on <i>F</i>. The threshold expression of
<i>F</i>^2^ > 2.0 \s(<i>F</i>^2^) is used only for calculating <i>R</i>-factor
(gt).
;
_reflns_number_total     3335
_reflns_number_gt     3034
_reflns_threshold_expression     F^2^>2\s(F^2^)
_refine_ls_structure_factor_coef     Fsqd
_refine_ls_R_factor_gt     0.0232
_refine_ls_wR_factor_ref     0.0537
_refine_ls_goodness_of_fit_ref     1.138
_refine_ls_number_reflns     3335
_refine_ls_number_parameters     166
_refine_ls_number_restraints     0
_refine_ls_hydrogen_treatment     mixed
_refine_ls_weighting_scheme     calc
_refine_ls_weighting_details
            'w = 1/[\s^2^(Fo^2^)+(0.0197P)^2^+0.6924P] where P=(Fo^2^+2Fc^2^)/3'
_atom_sites_solution_hydrogens     geom
_atom_sites_solution_primary     direct
_atom_sites_solution_secondary     difmap
_refine_ls_shift/su_max     0.001
_refine_diff_density_max     0.260
_refine_diff_density_min     -0.360
_refine_ls_extinction_method     none
_refine_ls_extinction_coef     ?
loop_
    _atom_type_symbol
    _atom_type_description
    _atom_type_scat_dispersion_real
    _atom_type_scat_dispersion_imag
    _atom_type_scat_source
    'Co' 'Co' 0.3494 0.9721
;
International Tables for Crystallography
(1992, Vol. C, Tables 4.2.6.8 and 6.1.1.4)
;
    'Cl' 'Cl' 0.1484 0.1585
;
International Tables for Crystallography
(1992, Vol. C, Tables 4.2.6.8 and 6.1.1.4)
;
    'N' 'N' 0.0061 0.0033
;
International Tables for Crystallography
(1992, Vol. C, Tables 4.2.6.8 and 6.1.1.4)
;
    'C' 'C' 0.0033 0.0016
;
International Tables for Crystallography
(1992, Vol. C, Tables 4.2.6.8 and 6.1.1.4)
;
    'H' 'H' 0.0000 0.0000
;
International Tables for Crystallography
(1992, Vol. C, Table 6.1.1.4)
;
_computing_data_collection     '<i>CrystalClear-SM Expert</i> (Rigaku, 2011)'
_computing_cell_refinement     '<i>CrystalClear-SM Expert</i> (Rigaku, 2011)'
_computing_data_reduction     '<i>CrystalClear-SM Expert</i> (Rigaku, 2011)'
_computing_structure_solution     'SIR2004 (Burla <i>et al.</i>, 2005)'
_computing_structure_refinement     'SHELXL97 (Sheldrick, 2008)'
_computing_molecular_graphics     'Ortep-3 for Windows (Farrugia, 2012)'
_computing_publication_material     'CrystalStructure (Rigaku, 2010)'
loop_
    _atom_site_type_symbol
    _atom_site_label
    _atom_site_fract_x
    _atom_site_fract_y
    _atom_site_fract_z
    _atom_site_U_iso_or_equiv
    _atom_site_adp_type
    _atom_site_calc_flag
    _atom_site_refinement_flags
    _atom_site_occupancy
    _atom_site_symmetry_multiplicity
    _atom_site_disorder_assembly
    _atom_site_disorder_group
    Co Co1 0.14256(3) 0.110059(11) 0.71031(2) 0.01829(7) Uani d . 1.0 4 . .
    Cl Cl1 0.17830(5) 0.025120(19) 0.87659(4) 0.02225(9) Uani d . 1.0 4 . .
    Cl Cl2 0.12699(6) 0.20091(2) 0.83944(4) 0.02466(10) Uani d . 1.0 4 . .
    Cl Cl3 -0.10305(5) 0.08669(2) 0.52831(4) 0.02264(9) Uani d . 1.0 4 . .
    Cl Cl4 0.38614(5) 0.10918(2) 0.61855(4) 0.02585(10) Uani d . 1.0 4 . .
    N N1 0.16483(19) 0.05757(7) 0.32178(15) 0.0196(3) Uani d . 1.0 4 . .
    N N2 0.36753(17) 0.11889(6) 0.14374(14) 0.0156(3) Uani d . 1.0 4 . .
    C C1 0.0927(3) 0.11496(8) 0.22774(18) 0.0212(4) Uani d . 1.0 4 . .
    C C2 0.2443(2) 0.15844(8) 0.20870(18) 0.0195(4) Uani d . 1.0 4 . .
    C C3 0.4446(2) 0.06256(8) 0.24379(18) 0.0207(4) Uani d . 1.0 4 . .
    C C4 0.2953(3) 0.01865(8) 0.26558(18) 0.0213(4) Uani d . 1.0 4 . .
    C C5 0.5097(2) 0.15791(8) 0.10288(16) 0.0171(3) Uani d . 1.0 4 . .
    C C6 0.5541(3) 0.22071(9) 0.15569(19) 0.0255(4) Uani d . 1.0 4 . .
    C C7 0.6844(3) 0.25474(9) 0.1091(2) 0.0291(4) Uani d . 1.0 4 . .
    C C8 0.7669(3) 0.22656(9) 0.01261(19) 0.0261(4) Uani d . 1.0 4 . .
    C C9 0.7195(3) 0.16350(9) -0.03960(18) 0.0234(4) Uani d . 1.0 4 . .
    C C10 0.5899(3) 0.12865(8) 0.00517(18) 0.0204(4) Uani d . 1.0 4 . .
    H H1C 0.0121 0.1409 0.2714 0.0255 Uiso calc R 1.0 4 . .
    H H1D 0.0222 0.0990 0.1326 0.0255 Uiso calc R 1.0 4 . .
    H H1A 0.221(3) 0.0719(12) 0.411(3) 0.040(7) Uiso d . 1.0 4 . .
    H H1B 0.076(3) 0.0334(11) 0.326(3) 0.027(6) Uiso d . 1.0 4 . .
    H H2A 0.1951 0.1961 0.1451 0.0234 Uiso calc R 1.0 4 . .
    H H2B 0.3115 0.1762 0.3032 0.0234 Uiso calc R 1.0 4 . .
    H H2 0.305(3) 0.1003(10) 0.063(3) 0.025(5) Uiso d . 1.0 4 . .
    H H3A 0.5136 0.0803 0.3377 0.0248 Uiso calc R 1.0 4 . .
    H H3B 0.5271 0.0364 0.2024 0.0248 Uiso calc R 1.0 4 . .
    H H4A 0.2329 -0.0020 0.1729 0.0256 Uiso calc R 1.0 4 . .
    H H4B 0.3465 -0.0169 0.3344 0.0256 Uiso calc R 1.0 4 . .
    H H6 0.4972 0.2401 0.2220 0.0306 Uiso calc R 1.0 4 . .
    H H7 0.7172 0.2980 0.1441 0.0349 Uiso calc R 1.0 4 . .
    H H8 0.8561 0.2503 -0.0181 0.0313 Uiso calc R 1.0 4 . .
    H H9 0.7761 0.1442 -0.1062 0.0281 Uiso calc R 1.0 4 . .
    H H10 0.5565 0.0855 -0.0303 0.0245 Uiso calc R 1.0 4 . .
loop_
    _atom_site_aniso_label
    _atom_site_aniso_U_11
    _atom_site_aniso_U_22
    _atom_site_aniso_U_33
    _atom_site_aniso_U_12
    _atom_site_aniso_U_13
    _atom_site_aniso_U_23
    Co1 0.01922(12) 0.02023(12) 0.01622(11) 0.00007(8) 0.00605(9) 0.00011(8)
    Cl1 0.0271(2) 0.01947(19) 0.01833(18) -0.00352(15) 0.00258(15) 0.00167(15)
    Cl2 0.0297(3) 0.0210(2) 0.0247(2) 0.00116(16) 0.00976(17) -0.00198(16)
    Cl3 0.01909(19) 0.0276(2) 0.02077(19) -0.00029(15) 0.00430(15) 0.00099(16)
    Cl4 0.0190(2) 0.0383(3) 0.0214(2) -0.00280(16) 0.00730(16) -0.00424(17)
    N1 0.0193(7) 0.0222(8) 0.0189(7) -0.0024(6) 0.0078(6) 0.0004(6)
    N2 0.0167(7) 0.0167(7) 0.0139(7) -0.0018(5) 0.0048(5) -0.0016(5)
    C1 0.0188(8) 0.0235(9) 0.0228(9) 0.0029(7) 0.0079(7) 0.0035(7)
    C2 0.0208(8) 0.0184(8) 0.0217(8) 0.0023(6) 0.0095(7) -0.0008(7)
    C3 0.0192(8) 0.0211(9) 0.0232(8) 0.0038(7) 0.0080(7) 0.0050(7)
    C4 0.0243(9) 0.0180(8) 0.0243(8) 0.0009(7) 0.0111(7) 0.0019(7)
    C5 0.0160(8) 0.0194(8) 0.0155(8) -0.0018(6) 0.0033(6) 0.0018(6)
    C6 0.0285(9) 0.0239(9) 0.0267(9) -0.0053(7) 0.0118(8) -0.0064(8)
    C7 0.0293(10) 0.0231(9) 0.0360(10) -0.0087(7) 0.0106(8) -0.0050(8)
    C8 0.0204(9) 0.0296(10) 0.0285(9) -0.0056(7) 0.0066(7) 0.0064(8)
    C9 0.0208(8) 0.0307(10) 0.0204(8) 0.0016(7) 0.0082(7) 0.0019(7)
    C10 0.0209(8) 0.0208(8) 0.0201(8) -0.0007(7) 0.0062(7) -0.0011(7)
_geom_special_details
;
ENTER SPECIAL DETAILS OF THE MOLECULAR GEOMETRY
;
loop_
    _geom_bond_atom_site_label_1
    _geom_bond_atom_site_label_2
    _geom_bond_site_symmetry_1
    _geom_bond_site_symmetry_2
    _geom_bond_distance
    _geom_bond_publ_flag
    Co1 Cl1 . . 2.3182(5) yes
    Co1 Cl2 . . 2.2431(5) yes
    Co1 Cl3 . . 2.2738(5) yes
    Co1 Cl4 . . 2.2811(6) yes
    N1 C1 . . 1.491(2) n
    N1 C4 . . 1.490(3) n
    N2 C2 . . 1.502(3) n
    N2 C3 . . 1.513(2) n
    N2 C5 . . 1.489(3) n
    C1 C2 . . 1.517(3) n
    C3 C4 . . 1.516(3) n
    C5 C6 . . 1.381(3) n
    C5 C10 . . 1.388(3) n
    C6 C7 . . 1.389(3) n
    C7 C8 . . 1.381(3) n
    C8 C9 . . 1.388(3) n
    C9 C10 . . 1.385(3) n
    N1 H1A . . 0.90(3) no
    N1 H1B . . 0.86(3) no
    N2 H2 . . 0.89(2) no
    C1 H1C . . 0.990 no
    C1 H1D . . 0.990 no
    C2 H2A . . 0.990 no
    C2 H2B . . 0.990 no
    C3 H3A . . 0.990 no
    C3 H3B . . 0.990 no
    C4 H4A . . 0.990 no
    C4 H4B . . 0.990 no
    C6 H6 . . 0.950 no
    C7 H7 . . 0.950 no
    C8 H8 . . 0.950 no
    C9 H9 . . 0.950 no
    C10 H10 . . 0.950 no
loop_
    _geom_angle_atom_site_label_1
    _geom_angle_atom_site_label_2
    _geom_angle_atom_site_label_3
    _geom_angle_site_symmetry_1
    _geom_angle_site_symmetry_2
    _geom_angle_site_symmetry_3
    _geom_angle
    _geom_angle_publ_flag
    Cl1 Co1 Cl2 . . . 103.983(19) n
    Cl1 Co1 Cl3 . . . 107.597(18) n
    Cl1 Co1 Cl4 . . . 107.440(18) n
    Cl2 Co1 Cl3 . . . 116.304(19) n
    Cl2 Co1 Cl4 . . . 112.971(19) n
    Cl3 Co1 Cl4 . . . 108.021(19) n
    C1 N1 C4 . . . 112.03(14) n
    C2 N2 C3 . . . 109.03(13) n
    C2 N2 C5 . . . 114.81(12) n
    C3 N2 C5 . . . 111.93(12) n
    N1 C1 C2 . . . 110.37(13) n
    N2 C2 C1 . . . 109.60(13) n
    N2 C3 C4 . . . 110.07(12) n
    N1 C4 C3 . . . 110.63(14) n
    N2 C5 C6 . . . 121.53(16) n
    N2 C5 C10 . . . 116.34(14) n
    C6 C5 C10 . . . 122.09(17) n
    C5 C6 C7 . . . 118.12(18) n
    C6 C7 C8 . . . 120.89(17) n
    C7 C8 C9 . . . 120.01(18) n
    C8 C9 C10 . . . 120.14(18) n
    C5 C10 C9 . . . 118.76(16) n
    C1 N1 H1A . . . 109.7(15) no
    C1 N1 H1B . . . 107.3(13) no
    C4 N1 H1A . . . 108.0(16) no
    C4 N1 H1B . . . 110.1(15) no
    H1A N1 H1B . . . 110(3) no
    C2 N2 H2 . . . 109.3(15) no
    C3 N2 H2 . . . 105.8(13) no
    C5 N2 H2 . . . 105.5(15) no
    N1 C1 H1C . . . 109.580 no
    N1 C1 H1D . . . 109.572 no
    C2 C1 H1C . . . 109.578 no
    C2 C1 H1D . . . 109.582 no
    H1C C1 H1D . . . 108.117 no
    N2 C2 H2A . . . 109.754 no
    N2 C2 H2B . . . 109.749 no
    C1 C2 H2A . . . 109.748 no
    C1 C2 H2B . . . 109.747 no
    H2A C2 H2B . . . 108.227 no
    N2 C3 H3A . . . 109.634 no
    N2 C3 H3B . . . 109.651 no
    C4 C3 H3A . . . 109.646 no
    C4 C3 H3B . . . 109.646 no
    H3A C3 H3B . . . 108.161 no
    N1 C4 H4A . . . 109.525 no
    N1 C4 H4B . . . 109.519 no
    C3 C4 H4A . . . 109.521 no
    C3 C4 H4B . . . 109.518 no
    H4A C4 H4B . . . 108.083 no
    C5 C6 H6 . . . 120.943 no
    C7 C6 H6 . . . 120.939 no
    C6 C7 H7 . . . 119.555 no
    C8 C7 H7 . . . 119.550 no
    C7 C8 H8 . . . 119.998 no
    C9 C8 H8 . . . 119.996 no
    C8 C9 H9 . . . 119.930 no
    C10 C9 H9 . . . 119.935 no
    C5 C10 H10 . . . 120.626 no
    C9 C10 H10 . . . 120.617 no
loop_
    _geom_torsion_atom_site_label_1
    _geom_torsion_atom_site_label_2
    _geom_torsion_atom_site_label_3
    _geom_torsion_atom_site_label_4
    _geom_torsion_site_symmetry_1
    _geom_torsion_site_symmetry_2
    _geom_torsion_site_symmetry_3
    _geom_torsion_site_symmetry_4
    _geom_torsion
    _geom_torsion_publ_flag
    C1 N1 C4 C3 . . . . 55.10(15) no
    C4 N1 C1 C2 . . . . -56.04(16) no
    C2 N2 C3 C4 . . . . 59.86(14) no
    C3 N2 C2 C1 . . . . -60.67(13) no
    C2 N2 C5 C6 . . . . 16.73(17) no
    C2 N2 C5 C10 . . . . -161.00(11) no
    C5 N2 C2 C1 . . . . 172.84(10) no
    C3 N2 C5 C6 . . . . -108.25(14) no
    C3 N2 C5 C10 . . . . 74.02(15) no
    C5 N2 C3 C4 . . . . -172.01(11) no
    N1 C1 C2 N2 . . . . 58.69(16) no
    N2 C3 C4 N1 . . . . -56.76(16) no
    N2 C5 C6 C7 . . . . -178.07(11) no
    N2 C5 C10 C9 . . . . 178.25(11) no
    C6 C5 C10 C9 . . . . 0.5(3) no
    C10 C5 C6 C7 . . . . -0.5(3) no
    C5 C6 C7 C8 . . . . 0.1(3) no
    C6 C7 C8 C9 . . . . 0.2(3) no
    C7 C8 C9 C10 . . . . -0.2(3) no
    C8 C9 C10 C5 . . . . -0.2(3) no
loop_
    _geom_hbond_atom_site_label_D
    _geom_hbond_atom_site_label_H
    _geom_hbond_atom_site_label_A
    _geom_hbond_site_symmetry_D
    _geom_hbond_site_symmetry_H
    _geom_hbond_site_symmetry_A
    _geom_hbond_distance_DH
    _geom_hbond_distance_HA
    _geom_hbond_distance_DA
    _geom_hbond_angle_DHA
    _geom_hbond_publ_flag
    N1 H1A Cl4 . . . 0.90(3) 2.21(3) 3.1043(14) 173(3) y
    N1 H1B Cl1 . . 3_556 0.85(2) 2.66(3) 3.2963(14) 132.2(18) y
    N2 H2 Cl1 . . 1_554 0.89(3) 2.36(2) 3.2262(13) 164.6(17) y
data_239R
_iucr_refine_instructions_details
;
TITL User-defined
CELL  0.71075 7.73999 20.27820 9.62568 90.000 105.121 90.000
ZERR  4 0.00090 0.00240 0.00112 0.000 0.007 0.000
LATT 1
SYMM    -X, .50+Y, .50-Z
SFAC CO CL N C H
UNIT 4 16 8 40 64
SHEL 99999.000000 0.000000
L.S. 15
FMAP 2
PLAN -10
WPDB -2
HTAB
BOND $H
CONF
LIST 4
TEMP -100.0
ACTA
SIZE 0.280 0.320 0.460
WGHT    0.019700    0.692400
FVAR       1.45479
CO1   1    0.142560    0.110059    0.710315    11.00000    0.01922    0.02023 =
         0.01622    0.00011    0.00605    0.00007
CL1   2    0.178302    0.025120    0.876589    11.00000    0.02707    0.01947 =
         0.01833    0.00167    0.00258   -0.00352
CL2   2    0.126987    0.200909    0.839443    11.00000    0.02972    0.02103 =
         0.02472   -0.00198    0.00976    0.00116
CL3   2   -0.103055    0.086686    0.528309    11.00000    0.01909    0.02756 =
         0.02077    0.00099    0.00430   -0.00029
CL4   2    0.386145    0.109178    0.618554    11.00000    0.01900    0.03827 =
         0.02142   -0.00424    0.00730   -0.00280
N1    3    0.164831    0.057567    0.321777    11.00000    0.01932    0.02216 =
         0.01894    0.00036    0.00777   -0.00245
N2    3    0.367528    0.118888    0.143739    11.00000    0.01673    0.01666 =
         0.01392   -0.00157    0.00477   -0.00177
C1    4    0.092671    0.114958    0.227738    11.00000    0.01883    0.02351 =
         0.02279    0.00350    0.00790    0.00286
AFIX  23
H1C   5    0.012088    0.140928    0.271433    11.00000   -1.20000
H1D   5    0.022234    0.098994    0.132605    11.00000   -1.20000
AFIX   0
C2    4    0.244255    0.158438    0.208701    11.00000    0.02076    0.01835 =
         0.02167   -0.00080    0.00955    0.00228
AFIX  23
H2A   5    0.195070    0.196071    0.145139    11.00000   -1.20000
H2B   5    0.311446    0.176184    0.303170    11.00000   -1.20000
AFIX   0
C3    4    0.444606    0.062562    0.243792    11.00000    0.01916    0.02115 =
         0.02316    0.00504    0.00796    0.00380
AFIX  23
H3A   5    0.513603    0.080306    0.337715    11.00000   -1.20000
H3B   5    0.527067    0.036433    0.202346    11.00000   -1.20000
AFIX   0
C4    4    0.295290    0.018649    0.265580    11.00000    0.02428    0.01804 =
         0.02428    0.00186    0.01114    0.00086
AFIX  23
H4A   5    0.232919   -0.002027    0.172893    11.00000   -1.20000
H4B   5    0.346509   -0.016944    0.334417    11.00000   -1.20000
AFIX   0
C5    4    0.509697    0.157915    0.102875    11.00000    0.01598    0.01938 =
         0.01549    0.00179    0.00327   -0.00184
C6    4    0.554132    0.220714    0.155685    11.00000    0.02848    0.02387 =
         0.02667   -0.00637    0.01178   -0.00531
AFIX  43
H6    5    0.497220    0.240094    0.221991    11.00000   -1.20000
AFIX   0
C7    4    0.684403    0.254742    0.109108    11.00000    0.02929    0.02313 =
         0.03595   -0.00504    0.01057   -0.00870
AFIX  43
H7    5    0.717188    0.297990    0.144128    11.00000   -1.20000
AFIX   0
C8    4    0.766880    0.226562    0.012607    11.00000    0.02037    0.02955 =
         0.02850    0.00638    0.00664   -0.00564
AFIX  43
H8    5    0.856071    0.250341   -0.018058    11.00000   -1.20000
AFIX   0
C9    4    0.719498    0.163505   -0.039598    11.00000    0.02076    0.03065 =
         0.02039    0.00192    0.00824    0.00160
AFIX  43
H9    5    0.776110    0.144212   -0.106193    11.00000   -1.20000
AFIX   0
C10   4    0.589894    0.128650    0.005170    11.00000    0.02085    0.02079 =
         0.02009   -0.00112    0.00620   -0.00068
AFIX  43
H10   5    0.556487    0.085517   -0.030319    11.00000   -1.20000
AFIX   0
H1A   5    0.221333    0.071866    0.410815    11.00000    0.04016
H1B   5    0.075716    0.033358    0.325953    11.00000    0.02738
H2    5    0.304694    0.100270    0.062809    11.00000    0.02512
HKLF 4
REM  User-defined
REM R1 =  0.0232 for   3034 Fo > 4sig(Fo)  and  0.0269 for all   3335 data
REM    166 parameters refined using      0 restraints
END
WGHT      0.0197      0.6925
REM Highest difference peak  0.256,  deepest hole -0.356,  1-sigma level  0.061
Q1    1  -0.2545  0.1912  1.0087  11.00000  0.05    0.26
Q2    1  -0.6937  0.1372  1.1820  11.00000  0.05    0.25
Q3    1  -0.5480  0.1388  1.1355  11.00000  0.05    0.25
Q4    1  -0.4220  0.1376  1.0769  11.00000  0.05    0.24
Q5    1   0.0066  0.0906  0.5827  11.00000  0.05    0.23
Q6    1  -0.6174  0.0421  1.2753  11.00000  0.05    0.23
Q7    1  -0.8511  0.1396  1.2019  11.00000  0.05    0.21
Q8    1  -0.0492  0.1203  0.9601  11.00000  0.05    0.21
Q9    1  -0.3365  0.1443  1.0011  11.00000  0.05    0.20
Q10   1   0.0324  0.2040  0.7712  11.00000  0.05    0.20
;
