# Supplementary material for: 1-Phenyl­piperazine-1,4-diium tetra­chlorido­cobalt(II)
Source: Acta Crystallogr Sect E Struct Rep Online. 2014 Mar 22;70(Pt 4):m139. doi: 10.1107/S1600536814005790 (PMC3998532; doi:10.1107/S1600536814005790)
Supplement: Supplementary file 2 [file e-70-0m139-Isup2.hkl]

# 
# h,k,l, Fc-squared, Fo-squared, sigma(Fo-squared) and status flag 
# 
data_I
_shelx_title ' User-defined' 
_shelx_refln_list_code          4 
_shelx_F_calc_maximum      218.76 
_exptl_crystal_F_000       740.00 
_reflns_d_resolution_high  0.7700 
 
loop_ 
 _symmetry_equiv_pos_as_xyz 
 'x, y, z' 
 '-x, y+1/2, -z+1/2' 
 '-x, -y, -z' 
 'x, -y-1/2, z-1/2' 
 
_cell_length_a     7.7400 
_cell_length_b    20.2782 
_cell_length_c     9.6257 
_cell_angle_alpha  90.000 
_cell_angle_beta  105.121 
_cell_angle_gamma  90.000 
 
_shelx_F_squared_multiplier     1.000 
 
loop_ 
 _refln_index_h 
 _refln_index_k 
 _refln_index_l 
 _refln_F_squared_calc 
 _refln_F_squared_meas 
 _refln_F_squared_sigma 
 _refln_observed_status 
   2   0   0     4273.68     4207.26     25.03 o 
   3   0   0    22218.96    21188.41    117.45 o 
   4   0   0    23891.49    22367.13    218.83 o 
   5   0   0      570.17      613.14     17.57 o 
   6   0   0      209.47      204.60     12.13 o 
   7   0   0     2231.35     2246.57     52.14 o 
   8   0   0     1945.40     2003.16     54.40 o 
   9   0   0      108.81      111.15     38.36 o 
   2   1   0     8251.49     8203.16     37.92 o 
   3   1   0     3934.71     3963.13     24.41 o 
   4   1   0     1255.53     1237.96     16.80 o 
   5   1   0     6615.11     6595.18     48.35 o 
   6   1   0       43.32       50.13      5.69 o 
   7   1   0      285.93      313.36     12.37 o 
   8   1   0      852.68      874.46     25.20 o 
   9   1   0     1018.12     1052.77     29.77 o 
   1   2   0     1542.77     1610.46      6.20 o 
   2   2   0      118.47      129.81      2.46 o 
   3   2   0     1242.84     1239.60     10.71 o 
   4   2   0     1117.02     1196.60     15.77 o 
   5   2   0      833.59      838.20     14.37 o 
   6   2   0      375.77      378.04     11.03 o 
   7   2   0        0.30       16.69     13.80 o 
   8   2   0      427.78      438.20     17.16 o 
   9   2   0      334.51      358.18     17.25 o 
   1   3   0    26265.78    23544.17     94.41 o 
   2   3   0     1110.39     1231.84     13.58 o 
   3   3   0       70.92       69.92      5.40 o 
   4   3   0     4491.35     4463.01     29.88 o 
   5   3   0     2552.06     2529.13     29.81 o 
   6   3   0      279.45      276.90      9.74 o 
   7   3   0      611.67      622.96     16.96 o 
   8   3   0     1613.62     1624.57     36.19 o 
   9   3   0      524.57      535.85     20.48 o 
   0   4   0    19547.25    17329.87     88.82 o 
   1   4   0       24.40       26.19      4.65 o 
   2   4   0     2896.01     3063.74     33.06 o 
   3   4   0       44.15       59.77      4.08 o 
   4   4   0    10363.64    10219.74     60.03 o 
   5   4   0       74.83       83.98      5.28 o 
   6   4   0      440.84      427.88     14.63 o 
   7   4   0      141.77      159.77      9.57 o 
   8   4   0     3254.86     3302.04     56.12 o 
   9   4   0      158.94      145.55     17.75 o 
   1   5   0      262.79      271.18      3.42 o 
   2   5   0       16.83       27.18      2.41 o 
   3   5   0      802.67      763.81      7.63 o 
   4   5   0     1453.26     1509.90     16.23 o 
   5   5   0       57.79       59.59      4.04 o 
   6   5   0       19.26       27.65      3.82 o 
   7   5   0     1401.56     1366.99     26.93 o 
   8   5   0      345.75      344.54     16.23 o 
   9   5   0      253.27      277.24     17.41 o 
   0   6   0     8580.96     8308.02     54.72 o 
   1   6   0      825.72      878.08      8.66 o 
   2   6   0     1941.76     2030.54     19.28 o 
   3   6   0      345.05      334.20      5.05 o 
   4   6   0     7571.66     7524.81     48.86 o 
   5   6   0      253.76      231.59      6.29 o 
   6   6   0      307.53      301.30      8.15 o 
   7   6   0       96.70      101.32     13.12 o 
   8   6   0      363.29      361.37     15.47 o 
   9   6   0      266.75      267.93     15.89 o 
   1   7   0       54.28       76.18      3.57 o 
   2   7   0     1757.53     1816.21     14.00 o 
   3   7   0     2372.26     2416.97     20.00 o 
   4   7   0        5.68       14.17      4.21 o 
   5   7   0     1550.11     1548.52     20.17 o 
   6   7   0       62.46       58.67      5.23 o 
   7   7   0      606.04      580.45     16.55 o 
   8   7   0      711.39      748.15     22.09 o 
   9   7   0     1108.66     1094.13     31.19 o 
   0   8   0     7250.51     7469.60     58.70 o 
   1   8   0      765.11      787.93      8.08 o 
   2   8   0      606.25      626.04      7.10 o 
   3   8   0      391.39      439.04      6.70 o 
   4   8   0     1726.36     1763.52     17.04 o 
   5   8   0      958.79      967.36     16.75 o 
   6   8   0      234.60      246.17      8.04 o 
   7   8   0        5.89       13.96      8.96 o 
   8   8   0      106.48       99.59     11.04 o 
   9   8   0      497.17      503.10     20.71 o 
   1   9   0      373.92      392.33     11.26 o 
   2   9   0     1293.32     1322.88     16.85 o 
   3   9   0       61.18       72.31      3.38 o 
   4   9   0        0.99       -2.31      2.31 o 
   5   9   0        0.64        5.35      2.70 o 
   6   9   0      229.25      231.48      8.50 o 
   7   9   0       32.27       45.93      6.57 o 
   8   9   0      168.22      178.71     12.74 o 
   9   9   0      326.81      339.41     21.85 o 
   0  10   0    13134.95    12385.25    133.52 o 
   1  10   0     5256.05     5495.88     37.34 o 
   2  10   0       32.42       40.18      4.26 o 
   3  10   0     1893.65     1908.21     18.43 o 
   4  10   0    13380.21    13258.95     94.84 o 
   5  10   0      317.51      325.55     12.58 o 
   6  10   0       25.61       27.59      4.50 o 
   7  10   0      625.53      624.60     16.42 o 
   8  10   0     1607.79     1598.24     62.89 o 
   1  11   0    21788.71    21274.73    124.89 o 
   2  11   0     7459.64     7330.83     50.69 o 
   3  11   0     4132.83     4106.78     33.68 o 
   4  11   0      176.06      166.49     11.23 o 
   5  11   0     8052.58     8103.63     69.08 o 
   6  11   0      861.56      851.09     16.84 o 
   7  11   0      202.21      192.57     10.08 o 
   8  11   0      647.83      630.10     29.27 o 
   0  12   0     2205.94     2228.94     28.46 o 
   1  12   0      131.33      334.45     10.39 o 
   2  12   0        2.32       19.55     11.19 o 
   3  12   0     1128.08     1142.40     15.69 o 
   4  12   0     3376.40     3405.35     36.78 o 
   5  12   0     1324.19     1310.31     18.98 o 
   6  12   0      432.41      416.89     12.15 o 
   7  12   0      446.89      430.32     13.73 o 
   8  12   0       86.72       92.80     14.21 o 
   1  13   0      404.56      390.17      7.05 o 
   2  13   0      208.01      222.13      5.97 o 
   3  13   0      267.65      250.15      9.09 o 
   4  13   0     1475.47     1482.68     18.83 o 
   5  13   0       61.63       68.39      7.57 o 
   6  13   0      725.65      707.80     15.92 o 
   7  13   0      187.48      188.57     12.69 o 
   8  13   0      549.43      544.52     26.52 o 
   0  14   0     5611.93     5601.81     63.35 o 
   1  14   0      374.95      374.59      7.30 o 
   2  14   0      678.74      689.59     14.22 o 
   3  14   0      271.41      273.10      7.07 o 
   4  14   0     3217.53     3260.08     33.83 o 
   5  14   0      194.84      182.89      6.68 o 
   6  14   0      754.96      716.12     20.84 o 
   7  14   0      208.56      209.08     17.81 o 
   8  14   0      186.82      221.79     18.40 o 
   1  15   0     2075.28     2078.56     21.70 o 
   2  15   0     1022.17     1003.88     16.94 o 
   3  15   0     5077.93     5017.39     66.63 o 
   4  15   0       21.86       20.46      3.89 o 
   5  15   0      686.92      690.84     15.56 o 
   6  15   0      402.37      406.70     15.35 o 
   7  15   0     1032.80     1025.01     25.73 o 
   0  16   0      684.86      691.26     18.07 o 
   1  16   0      246.80      264.11      7.78 o 
   2  16   0       93.51      106.97      9.71 o 
   3  16   0      608.92      617.69     11.95 o 
   4  16   0      280.82      271.35      9.68 o 
   5  16   0       42.78       42.27      5.93 o 
   6  16   0        7.45       15.56      6.47 o 
   7  16   0       61.32       60.32      9.28 o 
   1  17   0      242.69      238.47      6.99 o 
   2  17   0        8.82        7.48      3.04 o 
   3  17   0      636.52      645.48     15.38 o 
   4  17   0        2.42        4.75      4.23 o 
   5  17   0      514.58      539.74     15.64 o 
   6  17   0       18.81       15.66      6.19 o 
   7  17   0      336.69      357.71     16.34 o 
   0  18   0      625.66      605.21     18.60 o 
   1  18   0      745.07      748.22     14.58 o 
   2  18   0        6.93       23.97      9.50 o 
   3  18   0        2.23        1.46      3.67 o 
   4  18   0       67.14       78.75      7.36 o 
   5  18   0      304.99      309.69     14.55 o 
   6  18   0        2.95       -0.78      4.56 o 
   7  18   0      104.40      111.86     12.77 o 
   1  19   0      852.14      831.35     17.33 o 
   2  19   0       39.32       55.40      7.26 o 
   3  19   0      383.41      369.56     12.10 o 
   4  19   0       20.22       30.16      6.23 o 
   5  19   0      297.79      297.37     16.12 o 
   6  19   0        4.73        2.72      5.93 o 
   0  20   0       27.07       37.70      6.07 o 
   1  20   0      169.40      139.76      9.47 o 
   2  20   0       65.60       62.15      6.79 o 
   3  20   0       24.21       27.52      5.77 o 
   4  20   0      343.95      351.98     13.38 o 
   5  20   0      445.60      449.91     18.19 o 
   6  20   0        0.33        4.21      5.67 o 
   1  21   0     4132.24     4121.51     74.96 o 
   2  21   0     1924.79     1922.82     32.71 o 
   3  21   0     2380.25     2407.41     41.36 o 
   4  21   0      332.18      334.56     15.91 o 
   5  21   0      573.23      604.03     21.51 o 
   0  22   0     5748.56     5779.41    120.56 o 
   1  22   0      142.86      246.48     14.16 o 
   2  22   0      499.61      521.43     17.12 o 
   3  22   0     1029.38     1007.93     24.26 o 
   4  22   0      924.78      820.68     39.02 o 
   5  22   0        3.66       -4.62      6.49 o 
   1  23   0      373.68      397.68     16.46 o 
   2  23   0      459.32      457.36     18.82 o 
   3  23   0      102.07      101.43     18.28 o 
   4  23   0       81.73       81.71      8.93 o 
   0  24   0      317.69      343.91     41.00 o 
   1  24   0        0.53       12.08      6.33 o 
   2  24   0      154.21      139.95     12.74 o 
   3  24   0      365.75      359.54     17.87 o 
   1  25   0     1667.12     1647.11     49.92 o 
   2  25   0      589.63      569.04     28.00 o 
   3  25   0      734.69      734.51     31.60 o 
   0  26   0      134.98      109.54     29.81 o 
   1  26   0       24.82       30.61     12.15 o 
  -9   1   1      845.41      846.53     24.83 o 
  -8   1   1     2832.54     2881.47     48.29 o 
  -7   1   1        0.32       12.27     10.17 o 
  -6   1   1      986.11      933.29     17.08 o 
  -5   1   1     8910.10     8693.25     58.57 o 
  -4   1   1    12517.42    12253.53     66.68 o 
  -3   1   1     2592.81     2723.31     16.61 o 
  -2   1   1    10984.58    10715.09     44.97 o 
  -1   1   1     5463.17     5644.32     20.65 o 
   1   1   1        9.18       17.22      2.35 o 
   2   1   1     1860.93     1912.16     11.97 o 
   3   1   1      467.11      402.19      6.11 o 
   4   1   1       38.57       86.05     12.23 o 
   5   1   1     1396.36     1417.49     21.55 o 
   6   1   1      333.99      344.91     11.79 o 
   7   1   1        4.95       34.54     15.71 o 
   8   1   1       37.09       69.87     16.04 o 
   9   1   1       66.98       87.05     13.56 o 
  -9   2   1      458.90      481.24     19.09 o 
  -8   2   1        4.76        2.66      4.75 o 
  -7   2   1     1712.47     1756.07     29.96 o 
  -6   2   1       41.35       54.48      3.88 o 
  -5   2   1       20.21       41.97      2.39 o 
  -4   2   1     4498.20     4344.90     26.95 o 
  -3   2   1     3171.08     3017.47     20.11 o 
  -2   2   1     3808.55     4054.14     22.72 o 
  -1   2   1     4244.83     4296.23     31.79 o 
   1   2   1     8467.87     8338.04     28.61 o 
   2   2   1    14068.50    14178.34     69.09 o 
   3   2   1     4931.01     4828.01     31.06 o 
   4   2   1    17670.66    17057.19    128.63 o 
   5   2   1        6.74       25.88      7.87 o 
   6   2   1     1791.88     1830.07     29.77 o 
   7   2   1     2005.02     2054.76     36.59 o 
   8   2   1     3603.45     3733.58     62.95 o 
   9   2   1       15.93       19.23      7.71 o 
  -9   3   1      118.68      138.56     16.06 o 
  -8   3   1       25.36       38.82      7.48 o 
  -7   3   1      286.57      296.75     12.49 o 
  -6   3   1      775.63      761.03     16.16 o 
  -5   3   1       22.97       27.73      2.47 o 
  -4   3   1      869.05      952.21     10.30 o 
  -3   3   1     2739.96     2854.63     17.46 o 
  -2   3   1      249.17      221.21      2.90 o 
  -1   3   1     4026.97     4025.99     26.71 o 
   0   3   1     1802.78     1729.96      9.02 o 
   1   3   1       26.24       32.66      3.80 o 
   2   3   1     1377.76     1332.27     10.78 o 
   3   3   1     4283.56     4246.94     30.98 o 
   4   3   1      167.32      184.37      7.80 o 
   5   3   1     3401.14     3437.03     41.43 o 
   6   3   1     3055.06     3166.21     46.68 o 
   7   3   1       53.54       60.52      7.57 o 
   8   3   1      694.08      730.36     23.05 o 
   9   3   1      644.27      655.72     24.21 o 
  -9   4   1      703.68      751.35     23.49 o 
  -8   4   1      191.24      202.67     11.96 o 
  -7   4   1       74.58       89.69     11.70 o 
  -6   4   1        0.90        8.92      4.55 o 
  -5   4   1     1904.78     1921.43     18.12 o 
  -4   4   1      214.75      259.17      6.19 o 
  -3   4   1      126.28      143.95      7.09 o 
  -2   4   1       47.72       60.57      3.51 o 
  -1   4   1      140.17      155.80      3.71 o 
   0   4   1       10.76       26.81      3.52 o 
   1   4   1     1277.37     1400.77      8.91 o 
   2   4   1      874.31      880.90     10.94 o 
   3   4   1       37.01       44.54      2.69 o 
   4   4   1       72.68       64.65      3.99 o 
   5   4   1        3.95       11.96      2.64 o 
   6   4   1      157.01      156.08      8.83 o 
   7   4   1       60.81       52.66      7.28 o 
   8   4   1      410.38      412.83     21.14 o 
   9   4   1        5.72        0.95      5.41 o 
  -9   5   1      408.92      426.52     19.34 o 
  -8   5   1     3430.42     3502.94     55.94 o 
  -7   5   1        0.30        3.65      3.36 o 
  -6   5   1      139.46      139.44      7.32 o 
  -5   5   1     1973.57     1947.95     17.50 o 
  -4   5   1     4659.64     4310.02     29.52 o 
  -3   5   1     6783.25     7085.68     40.03 o 
  -2   5   1     1586.95     1734.25     10.70 o 
  -1   5   1     8021.35     8056.18     49.13 o 
   0   5   1    27648.45    25804.38     95.30 o 
   1   5   1     1285.84     1393.04      9.61 o 
   2   5   1       48.49       69.78      2.95 o 
   3   5   1     3249.27     3154.36     20.76 o 
   4   5   1     3004.16     2974.88     27.09 o 
   5   5   1      283.95      274.55      6.91 o 
   6   5   1       12.03        9.75      6.05 o 
   7   5   1      244.58      260.57     12.76 o 
   8   5   1       91.64       71.50      9.51 o 
   9   5   1      252.34      250.08     21.39 o 
  -9   6   1      194.32      206.07     13.73 o 
  -8   6   1      287.50      279.36     13.52 o 
  -7   6   1     1374.88     1307.99     22.80 o 
  -6   6   1       99.94      107.18      6.78 o 
  -5   6   1     2178.45     2203.06     22.42 o 
  -4   6   1       67.27       74.45      3.03 o 
  -3   6   1     3599.35     3641.89     29.92 o 
  -2   6   1      183.81      196.42      5.83 o 
  -1   6   1     8122.12     8573.56     85.44 o 
   0   6   1     1833.34     1795.25     15.09 o 
   1   6   1      558.87      536.49      5.60 o 
   2   6   1      521.49      519.49      7.50 o 
   3   6   1      187.76      195.68      3.97 o 
   4   6   1     2705.60     2642.21     25.78 o 
   5   6   1      670.26      670.20     11.67 o 
   6   6   1       37.23       43.16      4.33 o 
   7   6   1      607.64      600.68     19.48 o 
   8   6   1      817.36      818.26     24.01 o 
   9   6   1       94.47       88.54     12.41 o 
  -9   7   1        6.86        6.39      6.14 o 
  -8   7   1       56.02       60.76      8.05 o 
  -7   7   1      799.65      753.91     19.00 o 
  -6   7   1      255.42      259.26      8.14 o 
  -5   7   1       19.85       20.57      2.55 o 
  -4   7   1      219.70      204.86      4.68 o 
  -3   7   1       63.50       75.62      5.10 o 
  -2   7   1       39.63       39.69      2.17 o 
  -1   7   1      451.60      502.34      6.68 o 
   0   7   1     2795.66     2876.28     17.39 o 
   1   7   1       34.66       69.02      4.55 o 
   2   7   1       66.01       83.03      3.03 o 
   3   7   1       73.54       72.78      4.27 o 
   4   7   1     1137.96     1185.52     15.69 o 
   5   7   1      296.67      301.36      8.51 o 
   6   7   1       47.75       57.38      5.16 o 
   7   7   1      131.43      133.71     17.79 o 
   8   7   1        0.10        1.46      5.83 o 
   9   7   1       94.49       91.09     11.39 o 
  -9   8   1       54.93       80.26     12.72 o 
  -8   8   1      370.43      363.52     16.43 o 
  -7   8   1       43.18       49.05      5.43 o 
  -6   8   1     1323.06     1288.06     24.20 o 
  -5   8   1      356.19      370.00      7.47 o 
  -4   8   1       40.43       52.39      7.32 o 
  -3   8   1        5.10       11.00      2.01 o 
  -2   8   1      364.14      311.00      5.45 o 
  -1   8   1      252.38      233.11      3.34 o 
   0   8   1     7352.81     7331.80     52.40 o 
   1   8   1     1313.29     1301.97     12.04 o 
   2   8   1     1168.47     1180.83     12.26 o 
   3   8   1     2134.34     2185.94     18.87 o 
   4   8   1     9855.08     9804.18     67.83 o 
   5   8   1     1230.14     1216.52     17.58 o 
   6   8   1     1418.05     1394.67     21.66 o 
   7   8   1     1879.99     1909.45     36.12 o 
   8   8   1     3150.41     3244.56     58.89 o 
   9   8   1        4.85       28.40     11.16 o 
  -9   9   1      178.01      209.20     17.91 o 
  -8   9   1     2440.40     2440.04     44.59 o 
  -7   9   1        3.91       -3.96      3.96 o 
  -6   9   1      789.81      793.19     14.73 o 
  -5   9   1     3165.18     3229.50     30.23 o 
  -4   9   1     6331.08     6416.13     48.09 o 
  -3   9   1     2530.99     2465.23     19.47 o 
  -2   9   1     4368.59     4335.87     35.71 o 
  -1   9   1     6766.76     6882.69     48.40 o 
   0   9   1      542.43      595.01      7.68 o 
   1   9   1    10737.60    10722.59     62.91 o 
   2   9   1     2771.13     2639.04     22.90 o 
   3   9   1     1061.67     1060.37     12.34 o 
   4   9   1     1634.36     1670.92     24.26 o 
   5   9   1     1146.82     1132.89     17.60 o 
   6   9   1      718.80      705.01     14.53 o 
   7   9   1       84.24      103.68     14.50 o 
   8   9   1      261.57      259.40     15.01 o 
  -9  10   1      265.19      279.42     21.69 o 
  -8  10   1      253.61      235.68     17.42 o 
  -7  10   1     3068.51     3020.75     59.29 o 
  -6  10   1     1750.38     1766.79     25.56 o 
  -5  10   1      134.62      130.95      5.92 o 
  -4  10   1     1595.24     1567.77     20.63 o 
  -3  10   1    10964.32    11103.96     77.50 o 
  -2  10   1      693.94      671.48      8.50 o 
  -1  10   1      321.45      331.84      8.71 o 
   0  10   1     3980.82     3777.77     26.82 o 
   1  10   1     1108.88     1173.09     16.79 o 
   2  10   1      644.70      626.36     11.42 o 
   3  10   1      346.48      373.52      7.78 o 
   4  10   1      387.72      361.35      7.56 o 
   5  10   1     1143.30     1174.07     19.21 o 
   6  10   1      389.70      392.75     14.32 o 
   7  10   1      322.34      324.06     13.71 o 
   8  10   1       18.23       21.54      7.37 o 
  -8  11   1      328.78      324.10     20.85 o 
  -7  11   1       77.08       75.83      6.96 o 
  -6  11   1      558.24      541.10     12.65 o 
  -5  11   1      715.96      703.58     11.55 o 
  -4  11   1     1130.84     1134.11     17.63 o 
  -3  11   1        0.02       -2.16      2.16 o 
  -2  11   1      540.36      564.80      7.02 o 
  -1  11   1      649.48      604.17      7.53 o 
   0  11   1     3460.47     3701.23     32.93 o 
   1  11   1      112.46      146.21      5.90 o 
   2  11   1       14.00       17.91      2.96 o 
   3  11   1      729.99      674.55     10.28 o 
   4  11   1      256.17      264.58      7.57 o 
   5  11   1      193.33      198.74      9.15 o 
   6  11   1      424.40      430.09     15.17 o 
   7  11   1        0.03       -3.86      5.65 o 
   8  11   1        1.38        5.83      5.72 o 
  -8  12   1       65.33       57.19     12.56 o 
  -7  12   1     2034.64     2070.13     40.96 o 
  -6  12   1      382.28      389.61     11.46 o 
  -5  12   1      568.80      548.45      9.78 o 
  -4  12   1     5455.08     5454.81     45.23 o 
  -3  12   1     9885.44     9809.14     67.70 o 
  -2  12   1      782.92      751.28     15.62 o 
  -1  12   1     3023.93     3082.79     27.98 o 
   0  12   1    15265.74    15263.82     97.58 o 
   1  12   1       23.39       20.03      4.48 o 
   2  12   1     2268.08     2240.52     21.62 o 
   3  12   1     5017.27     5123.65     43.03 o 
   4  12   1     1865.10     1880.84     22.38 o 
   5  12   1      158.75      138.83     10.59 o 
   6  12   1      944.28      940.67     18.77 o 
   7  12   1      310.18      320.78     14.10 o 
   8  12   1      615.64      604.62     27.25 o 
  -8  13   1     1163.86     1165.12     39.37 o 
  -7  13   1      139.10      118.73     10.48 o 
  -6  13   1      648.09      652.08     16.55 o 
  -5  13   1      905.60      935.41     17.21 o 
  -4  13   1       32.58       35.69      3.61 o 
  -3  13   1     1286.72     1250.88     18.61 o 
  -2  13   1     3279.68     3315.86     27.05 o 
  -1  13   1     1466.16     1447.15     15.44 o 
   0  13   1       12.66       14.81      5.50 o 
   1  13   1    11866.69    11775.19     83.11 o 
   2  13   1     4097.27     4101.32     35.96 o 
   3  13   1      234.27      238.52      9.20 o 
   4  13   1     2601.75     2607.33     29.00 o 
   5  13   1     3828.98     4006.00     49.40 o 
   6  13   1      651.36      660.83     17.41 o 
   7  13   1       98.65      117.33     10.14 o 
   8  13   1      280.44      259.63     20.07 o 
  -8  14   1      661.17      607.02     38.85 o 
  -7  14   1      300.74      286.32     13.92 o 
  -6  14   1       80.20       94.16      9.84 o 
  -5  14   1      153.94      134.76      7.90 o 
  -4  14   1       29.70       24.01      4.99 o 
  -3  14   1      765.74      768.12     17.61 o 
  -2  14   1      581.30      611.99     12.21 o 
  -1  14   1      183.86      173.44      7.65 o 
   0  14   1      175.23      178.79      5.16 o 
   1  14   1      519.44      646.62     31.30 o 
   2  14   1      709.43      712.69     11.24 o 
   3  14   1      220.73      209.93      9.94 o 
   4  14   1       67.18       80.01      6.80 o 
   5  14   1     1215.35     1187.82     21.76 o 
   6  14   1        0.39       -2.10      4.25 o 
   7  14   1      126.34      126.35     13.82 o 
  -8  15   1      846.03      816.95     30.58 o 
  -7  15   1      552.25      569.32     20.38 o 
  -6  15   1       37.37       51.45      7.10 o 
  -5  15   1      543.20      535.92     14.39 o 
  -4  15   1     6109.49     6205.57     67.90 o 
  -3  15   1      352.34      343.42     12.94 o 
  -2  15   1      444.79      486.00     10.79 o 
  -1  15   1      774.46      773.59     11.13 o 
   0  15   1      244.65      261.95      7.26 o 
   1  15   1      379.79      388.72      8.37 o 
   2  15   1      171.90      172.29      6.07 o 
   3  15   1       24.21       39.34      3.83 o 
   4  15   1       28.63       34.54      4.27 o 
   5  15   1      105.17      103.46      6.84 o 
   6  15   1      330.86      316.43     23.78 o 
   7  15   1       63.56       75.01     12.26 o 
  -7  16   1     1347.14     1356.06     31.97 o 
  -6  16   1      415.12      401.10     21.66 o 
  -5  16   1      592.59      586.84     15.68 o 
  -4  16   1       38.04       35.62      5.76 o 
  -3  16   1      575.66      584.34     13.65 o 
  -2  16   1     1836.22     1828.10     25.05 o 
  -1  16   1     3128.31     3168.01     36.69 o 
   0  16   1      301.12      303.04      7.63 o 
   1  16   1     1739.61     1734.91     20.67 o 
   2  16   1      858.28      871.97     13.44 o 
   3  16   1      707.27      682.35     12.25 o 
   4  16   1      764.56      831.05     14.50 o 
   5  16   1      220.66      225.92     11.27 o 
   6  16   1        0.97        8.20      5.56 o 
   7  16   1       13.00       18.50      7.21 o 
  -7  17   1        0.99        1.46      5.33 o 
  -6  17   1      655.33      586.95     19.49 o 
  -5  17   1      358.69      346.88     13.30 o 
  -4  17   1        1.17       -1.20      3.73 o 
  -3  17   1      525.33      501.62     13.55 o 
  -2  17   1      372.70      370.87     10.93 o 
  -1  17   1       73.64      106.69     10.37 o 
   0  17   1      313.53      315.93      8.94 o 
   1  17   1       33.06       48.84      4.51 o 
   2  17   1       81.78       83.17      5.45 o 
   3  17   1      311.91      327.40      8.94 o 
   4  17   1      217.65      196.10      7.84 o 
   5  17   1      467.71      456.48     16.35 o 
   6  17   1      871.15      892.62     24.93 o 
   7  17   1      429.56      438.84     21.73 o 
  -7  18   1        0.05       -5.41      8.66 o 
  -6  18   1      133.80      118.83     10.33 o 
  -5  18   1       73.48       70.73     10.17 o 
  -4  18   1      445.32      427.30     13.41 o 
  -3  18   1       29.44       33.01      5.72 o 
  -2  18   1      299.20      297.60     12.37 o 
  -1  18   1      122.95      128.93      8.39 o 
   0  18   1      567.03      581.05     17.88 o 
   1  18   1        6.87        8.77      4.43 o 
   2  18   1      140.52      143.75      6.38 o 
   3  18   1      146.16      128.11      7.90 o 
   4  18   1      661.61      626.42     15.43 o 
   5  18   1      143.93      134.64     10.83 o 
   6  18   1       48.49       46.92      9.23 o 
  -6  19   1      131.36      135.87     18.17 o 
  -5  19   1      126.76      110.90      9.05 o 
  -4  19   1       72.30       77.74      8.45 o 
  -3  19   1      445.51      455.39     14.26 o 
  -2  19   1       11.05       10.52      4.49 o 
  -1  19   1      131.43      140.99      7.73 o 
   0  19   1      175.26      198.21      8.35 o 
   1  19   1      474.71      463.39     11.04 o 
   2  19   1      378.82      388.01     10.51 o 
   3  19   1     1421.33     1460.60     25.47 o 
   4  19   1      307.05      277.69     11.99 o 
   5  19   1     3235.83     3331.90     59.70 o 
   6  19   1      843.90      806.67     25.30 o 
  -6  20   1      669.98      714.00     33.30 o 
  -5  20   1      300.81      258.43     12.16 o 
  -4  20   1     1120.47     1125.81     25.76 o 
  -3  20   1     1500.66     1581.61     29.78 o 
  -2  20   1      457.61      474.58     13.79 o 
  -1  20   1       48.56       69.18      9.11 o 
   0  20   1      176.59      209.13     14.54 o 
   1  20   1     1759.71     1734.05     35.35 o 
   2  20   1       72.78       80.33      6.96 o 
   3  20   1       17.77       20.55      5.29 o 
   4  20   1      500.27      514.86     15.64 o 
   5  20   1       16.00        8.73      6.38 o 
   6  20   1        2.13        0.15      5.09 o 
  -6  21   1        6.68       11.24      8.38 o 
  -5  21   1      272.27      300.24     18.92 o 
  -4  21   1      328.19      301.80     13.25 o 
  -3  21   1      126.55      143.30     13.44 o 
  -2  21   1      680.83      670.32     17.43 o 
  -1  21   1       89.63      100.86     14.26 o 
   0  21   1      622.37      591.86     26.40 o 
   1  21   1      260.10      287.63     21.81 o 
   2  21   1      140.95      147.77      8.58 o 
   3  21   1       54.85       43.27      6.05 o 
   4  21   1      509.17      529.09     17.21 o 
   5  21   1      170.70      174.53     12.93 o 
  -5  22   1       34.68       64.51     15.62 o 
  -4  22   1      348.04      338.40     17.61 o 
  -3  22   1      129.82      108.62      9.50 o 
  -2  22   1       65.79       73.66      7.54 o 
  -1  22   1       18.25       26.39      8.59 o 
   0  22   1      291.21      296.74     25.48 o 
   1  22   1      131.32      132.48     15.33 o 
   2  22   1      169.77      155.23     12.33 o 
   3  22   1       16.30       15.90      5.43 o 
   4  22   1      435.83      438.67     17.14 o 
   5  22   1      135.74      122.77     19.28 o 
  -4  23   1      245.81      277.96     16.49 o 
  -3  23   1     1422.88     1445.30     35.56 o 
  -2  23   1     1691.48     1728.76     50.99 o 
  -1  23   1       41.09       44.81      8.69 o 
   0  23   1      113.24      138.64     12.34 o 
   1  23   1     2953.10     3017.40     98.03 o 
   2  23   1     1415.03     1378.40     35.57 o 
   3  23   1        1.27        8.88      6.42 o 
   4  23   1      332.51      328.23     21.18 o 
  -4  24   1     1385.48     1357.53     44.70 o 
  -3  24   1      863.35      921.48     34.18 o 
  -2  24   1       27.39       41.79     19.72 o 
  -1  24   1      609.07      572.50     19.65 o 
   0  24   1     1272.33     1279.39     38.51 o 
   1  24   1      106.84      189.85     14.07 o 
   2  24   1      148.76      165.24     12.50 o 
   3  24   1      419.32      436.68     19.30 o 
  -3  25   1       15.19       24.54     10.44 o 
  -2  25   1       25.01       44.62     11.30 o 
  -1  25   1       14.04       14.02      8.75 o 
   0  25   1        0.93       14.56      8.75 o 
   1  25   1       42.67       61.25     16.12 o 
   2  25   1      116.22      134.54     15.28 o 
  -1  26   1       71.22       90.00     14.53 o 
   0  26   1      188.00      166.30     17.93 o 
   1  26   1      195.75      191.94     18.54 o 
  -9   0   2      886.92      927.46     35.69 o 
  -8   0   2       91.84      108.38     18.88 o 
  -7   0   2     8314.03     8262.56    134.60 o 
  -6   0   2       76.02       84.65      5.73 o 
  -5   0   2       13.53       13.93      3.24 o 
  -4   0   2     3691.10     3820.93     37.90 o 
  -3   0   2     8474.40     8362.77     65.13 o 
  -2   0   2    11214.51    11218.89     99.91 o 
  -1   0   2     6033.23     6037.71     34.05 o 
   0   0   2     9271.06     8813.77     74.78 o 
   1   0   2       60.67       79.25      2.79 o 
   2   0   2    14459.20    14211.95    368.24 o 
   3   0   2     2326.94     2466.06     38.62 o 
   4   0   2      537.99      573.99     15.78 o 
   5   0   2       21.66       27.35      6.92 o 
   6   0   2     5684.32     5755.75    102.86 o 
   7   0   2       15.39        4.54      7.57 o 
   8   0   2      473.49      516.17     43.38 o 
   9   0   2      114.91      135.36     26.25 o 
  -9   1   2       23.74       40.93     17.01 o 
  -8   1   2      239.06      241.27     11.76 o 
  -7   1   2     1612.17     1601.56     32.07 o 
  -6   1   2     2166.99     2140.97     21.18 o 
  -5   1   2      144.28      141.72      4.79 o 
  -4   1   2      413.69      393.34      5.47 o 
  -3   1   2     5176.15     5193.50     30.44 o 
  -2   1   2    13837.65    13591.75     59.96 o 
  -1   1   2     4035.06     3940.61     16.53 o 
   0   1   2     7758.25     7750.73     30.59 o 
   1   1   2    47853.92    43362.00    151.80 o 
   2   1   2     4533.87     4621.30     30.81 o 
   3   1   2      140.94      147.98      5.26 o 
   4   1   2       12.95       11.90      3.41 o 
   5   1   2     1272.80     1273.85     21.66 o 
   6   1   2     1104.66     1133.83     23.95 o 
   7   1   2      108.76      121.65     17.99 o 
   8   1   2       25.95       41.70      8.48 o 
   9   1   2      412.43      440.00     20.46 o 
  -9   2   2      782.76      797.87     23.08 o 
  -8   2   2       22.55       35.21      6.76 o 
  -7   2   2     1096.82     1076.54     25.65 o 
  -6   2   2     1780.20     1801.83     21.68 o 
  -5   2   2       69.68       65.94      3.73 o 
  -4   2   2       19.99       35.48      3.03 o 
  -3   2   2     1543.79     1569.18     11.76 o 
  -2   2   2       52.65       54.11      5.07 o 
  -1   2   2      435.85      477.63      3.28 o 
   0   2   2     1161.32     1125.00      6.36 o 
   1   2   2     1141.55     1226.72      7.99 o 
   2   2   2     4583.33     4752.23     23.08 o 
   3   2   2     1677.44     1707.33     15.44 o 
   4   2   2     1931.59     1977.71     24.92 o 
   5   2   2      163.75      176.31      7.75 o 
   6   2   2      202.00      213.06     10.61 o 
   7   2   2      188.80      182.99     11.03 o 
   8   2   2      162.94      172.29     13.17 o 
   9   2   2       34.92       32.26      9.34 o 
  -9   3   2        1.75        5.94      6.35 o 
  -8   3   2     3337.77     3306.64     52.59 o 
  -7   3   2       49.21       57.28      5.72 o 
  -6   3   2     4996.42     4944.62     50.01 o 
  -5   3   2     1831.65     1800.95     19.63 o 
  -4   3   2    11508.50    11495.85     67.13 o 
  -3   3   2    10440.83    10851.85     56.66 o 
  -2   3   2    15122.29    14567.96     61.34 o 
  -1   3   2    12146.21    11629.12     50.70 o 
   0   3   2     6791.94     6915.31     33.39 o 
   1   3   2     5458.23     5463.99     26.61 o 
   2   3   2     3257.60     3189.76     22.14 o 
   3   3   2     6093.78     6170.98     43.48 o 
   4   3   2     4393.75     4310.98     34.88 o 
   5   3   2      566.22      614.51     14.12 o 
   6   3   2      767.55      792.91     19.07 o 
   7   3   2      303.63      310.44     14.33 o 
   8   3   2     1603.40     1667.61     38.71 o 
   9   3   2       50.92       68.14     12.40 o 
  -9   4   2      215.98      238.60     13.90 o 
  -8   4   2      104.91      123.11     10.50 o 
  -7   4   2      378.12      376.17     10.02 o 
  -6   4   2      389.25      410.25      7.57 o 
  -5   4   2     4547.73     4544.98     34.50 o 
  -4   4   2      190.97      165.46      3.77 o 
  -3   4   2     9674.61     9537.11     50.81 o 
  -2   4   2      852.00      829.39      6.11 o 
  -1   4   2     9030.60     9039.88     47.60 o 
   0   4   2      739.76      748.19      7.97 o 
   1   4   2    44615.02    40549.63    206.76 o 
   2   4   2      890.48      979.86      9.86 o 
   3   4   2       55.94       65.22      6.06 o 
   4   4   2     3571.15     3582.10     31.78 o 
   5   4   2     2029.72     2075.78     31.77 o 
   6   4   2     1211.74     1231.40     25.22 o 
   7   4   2      132.49      129.80     13.73 o 
   8   4   2     1337.98     1321.55     33.34 o 
   9   4   2       53.20       76.62     12.99 o 
  -9   5   2      194.32      186.22     13.08 o 
  -8   5   2      512.38      482.99     16.67 o 
  -7   5   2       87.79       74.78      5.64 o 
  -6   5   2      665.33      654.51     12.86 o 
  -5   5   2      598.64      623.68     11.77 o 
  -4   5   2      897.14      883.25      9.05 o 
  -3   5   2     3704.70     3846.06     24.15 o 
  -2   5   2      425.95      412.50      3.53 o 
  -1   5   2      530.86      514.04      8.41 o 
   0   5   2     5625.87     5587.74     30.77 o 
   1   5   2       21.71       32.10      5.62 o 
   2   5   2       77.94       80.80      3.33 o 
   3   5   2     1803.09     1885.24     13.85 o 
   4   5   2      293.04      304.70      7.15 o 
   5   5   2      995.53      999.49     21.52 o 
   6   5   2      588.13      628.50     17.25 o 
   7   5   2        2.63        2.73      5.12 o 
   8   5   2       33.54       48.98      9.15 o 
  -9   6   2      798.81      740.51     23.08 o 
  -8   6   2      545.33      519.10     16.51 o 
  -7   6   2      541.10      518.90     12.20 o 
  -6   6   2      414.01      396.04      7.80 o 
  -5   6   2     2925.40     2908.47     25.32 o 
  -4   6   2      901.14      863.77      9.64 o 
  -3   6   2     4099.16     4314.79     31.85 o 
  -2   6   2       23.78       42.98      4.49 o 
  -1   6   2     2755.37     2892.38     24.63 o 
   0   6   2      149.26      146.82      4.91 o 
   1   6   2       27.36       18.76      2.28 o 
   2   6   2      399.48      447.75      5.93 o 
   3   6   2        7.50       14.31      2.83 o 
   4   6   2     1334.47     1324.73     16.77 o 
   5   6   2      176.52      191.39      8.40 o 
   6   6   2     1745.56     1775.97     32.67 o 
   7   6   2      527.98      524.25     17.83 o 
   8   6   2       90.72      102.51     10.90 o 
  -9   7   2       55.35       74.93     11.89 o 
  -8   7   2      348.52      370.23     14.85 o 
  -7   7   2       27.01       47.64      5.55 o 
  -6   7   2       19.70       28.40      2.98 o 
  -5   7   2      580.14      576.88     10.73 o 
  -4   7   2    13472.74    13737.56     84.85 o 
  -3   7   2      743.86      890.54     10.42 o 
  -2   7   2     2346.88     2257.91     21.81 o 
  -1   7   2     6624.08     6611.62     40.81 o 
   0   7   2    36610.14    33604.52    167.27 o 
   1   7   2      322.25      305.61      4.97 o 
   2   7   2    13718.29    13856.32     83.56 o 
   3   7   2     7721.55     7565.89     54.60 o 
   4   7   2     5724.49     5765.22     52.04 o 
   5   7   2     3375.88     3400.42     37.70 o 
   6   7   2     1680.78     1719.38     31.23 o 
   7   7   2      998.03     1027.50     26.24 o 
   8   7   2      138.04      160.64     12.75 o 
  -9   8   2      673.46      659.62     26.88 o 
  -8   8   2        1.69       -7.48      7.48 o 
  -7   8   2     1789.75     1713.13     27.78 o 
  -6   8   2      394.46      400.79     10.95 o 
  -5   8   2      247.33      233.97      5.64 o 
  -4   8   2      219.88      166.11      6.12 o 
  -3   8   2     6865.30     6767.46     39.37 o 
  -2   8   2     1807.90     1918.21     28.02 o 
  -1   8   2       92.52       95.93     10.14 o 
   0   8   2      910.75      903.62     12.22 o 
   1   8   2    11776.46    11995.25     68.67 o 
   2   8   2      284.75      287.82      6.52 o 
   3   8   2     1493.17     1498.48     15.15 o 
   4   8   2     1311.21     1347.38     18.76 o 
   5   8   2     4226.73     4277.61     46.38 o 
   6   8   2       18.70       28.22      6.21 o 
   7   8   2      415.51      410.40     16.50 o 
   8   8   2      432.88      431.38     19.01 o 
  -9   9   2       94.08       77.50     12.64 o 
  -8   9   2     1520.78     1489.03     39.31 o 
  -7   9   2      484.84      495.21     13.27 o 
  -6   9   2      309.58      320.66     10.76 o 
  -5   9   2      228.80      237.62      8.16 o 
  -4   9   2      116.55      122.58      3.84 o 
  -3   9   2      625.48      608.74     11.50 o 
  -2   9   2     1694.51     1784.35     20.64 o 
  -1   9   2      921.33      904.19     10.04 o 
   0   9   2       24.56       25.80      5.11 o 
   1   9   2       59.47      117.45      4.67 o 
   2   9   2     4973.04     5048.24     37.04 o 
   3   9   2     3234.34     3160.23     27.27 o 
   4   9   2        0.59        2.22      2.05 o 
   5   9   2     1755.36     1768.44     26.01 o 
   6   9   2      577.17      571.69     14.95 o 
   7   9   2       91.70       92.69     11.91 o 
   8   9   2       26.49       40.23      8.72 o 
  -9  10   2      212.23      232.57     17.57 o 
  -8  10   2       18.02       14.55      8.85 o 
  -7  10   2      517.55      537.30     12.95 o 
  -6  10   2        6.52        7.13      3.82 o 
  -5  10   2       83.15       73.58      4.96 o 
  -4  10   2      259.28      268.16      5.36 o 
  -3  10   2     1839.85     1806.78     20.07 o 
  -2  10   2      388.34      397.11      8.98 o 
  -1  10   2        2.77        6.00      1.85 o 
   0  10   2     1770.37     1780.01     17.22 o 
   1  10   2     2179.57     2213.28     18.20 o 
   2  10   2     2809.98     2726.00     23.84 o 
   3  10   2      238.67      230.11      8.30 o 
   4  10   2     1833.94     1825.87     20.04 o 
   5  10   2      766.46      724.51     18.06 o 
   6  10   2     1946.59     1928.40     41.74 o 
   7  10   2      964.39      961.10     25.15 o 
   8  10   2      643.54      666.47     23.68 o 
  -9  11   2        1.97       -0.44      7.43 o 
  -8  11   2     1485.48     1504.99     41.15 o 
  -7  11   2        9.17        9.48      5.47 o 
  -6  11   2     1809.48     1811.68     27.40 o 
  -5  11   2      678.85      666.46     13.88 o 
  -4  11   2     1532.68     1531.33     19.89 o 
  -3  11   2     5356.08     5279.81     46.67 o 
  -2  11   2     5641.76     5604.69     50.80 o 
  -1  11   2        5.75       15.22      4.77 o 
   0  11   2        5.82       12.71      2.91 o 
   1  11   2     4944.90     4692.67     34.45 o 
   2  11   2     1916.72     1977.48     29.63 o 
   3  11   2      115.04      116.10      6.90 o 
   4  11   2      426.26      409.45      8.74 o 
   5  11   2     4236.58     4271.35     50.53 o 
   6  11   2       35.37       50.46      8.03 o 
   7  11   2       26.39       34.57     12.11 o 
   8  11   2        2.62        8.28      9.35 o 
  -8  12   2      492.66      461.92     27.61 o 
  -7  12   2      416.84      387.93     16.89 o 
  -6  12   2      144.16      111.15      7.94 o 
  -5  12   2     1288.79     1238.56     20.81 o 
  -4  12   2     4129.92     4162.23     43.87 o 
  -3  12   2     2399.54     2461.21     28.29 o 
  -2  12   2     1343.47     1373.67     22.21 o 
  -1  12   2     2754.27     2746.99     27.41 o 
   0  12   2     4574.35     4672.64     40.44 o 
   1  12   2     2467.14     2497.45     21.86 o 
   2  12   2      608.06      630.41      9.39 o 
   3  12   2      398.42      390.32      8.22 o 
   4  12   2      705.90      693.26     12.30 o 
   5  12   2     1876.77     1845.60     30.04 o 
   6  12   2      131.07      138.10      8.22 o 
   7  12   2       17.43       20.71      6.77 o 
   8  12   2       27.60       31.58     10.82 o 
  -8  13   2      641.99      670.76     24.97 o 
  -7  13   2        1.11       -1.45      4.47 o 
  -6  13   2      793.34      769.62     16.43 o 
  -5  13   2     1033.06     1007.33     17.58 o 
  -4  13   2      109.44      106.59      6.44 o 
  -3  13   2       14.18        9.95      3.69 o 
  -2  13   2     1435.76     1373.26     17.92 o 
  -1  13   2     1211.52     1251.86     16.21 o 
   0  13   2      793.28      763.10     11.57 o 
   1  13   2      151.01      129.96      6.67 o 
   2  13   2      240.42      263.50      7.83 o 
   3  13   2        1.01        2.13      2.08 o 
   4  13   2     2413.26     2392.20     27.86 o 
   5  13   2      177.32      155.05      8.62 o 
   6  13   2      113.63      114.09      8.13 o 
   7  13   2      255.26      249.82     14.64 o 
  -8  14   2       19.55       21.68      8.55 o 
  -7  14   2     1741.61     1676.30     35.08 o 
  -6  14   2      267.35      273.25     12.70 o 
  -5  14   2       61.39       67.74      5.84 o 
  -4  14   2      677.02      637.13     14.77 o 
  -3  14   2     6431.23     6426.55     62.81 o 
  -2  14   2       35.66       32.70      4.46 o 
  -1  14   2       44.34       43.66      4.32 o 
   0  14   2     1841.90     1851.81     22.59 o 
   1  14   2     3994.01     3911.75     34.22 o 
   2  14   2      106.46      100.73      5.17 o 
   3  14   2      182.95      178.06      6.14 o 
   4  14   2     1508.50     1549.41     23.06 o 
   5  14   2      797.42      786.14     18.04 o 
   6  14   2       12.41       15.51      5.43 o 
   7  14   2      172.93      165.80     15.50 o 
  -8  15   2      637.06      660.41     31.56 o 
  -7  15   2      402.30      404.43     16.16 o 
  -6  15   2      109.49      117.32      8.55 o 
  -5  15   2       24.15       23.87      5.48 o 
  -4  15   2     4038.54     4046.95     48.55 o 
  -3  15   2      188.44      202.74     18.35 o 
  -2  15   2       61.48       91.62      5.35 o 
  -1  15   2      136.97      135.83      8.41 o 
   0  15   2     2499.45     2533.73     29.78 o 
   1  15   2       62.54       80.54      7.93 o 
   2  15   2     1440.69     1438.94     18.07 o 
   3  15   2      231.54      219.75      6.81 o 
   4  15   2       58.59       50.20      5.06 o 
   5  15   2     2053.48     2069.66     32.73 o 
   6  15   2      460.45      464.53     15.69 o 
   7  15   2       78.26       89.12     12.90 o 
  -7  16   2       94.81      103.39     10.23 o 
  -6  16   2       86.83       78.77      7.29 o 
  -5  16   2      149.51      146.39      8.54 o 
  -4  16   2       16.14        5.80      4.69 o 
  -3  16   2      862.45      866.31     17.27 o 
  -2  16   2       28.28       25.76      4.62 o 
  -1  16   2       28.87       37.83      4.32 o 
   0  16   2      818.32      808.73     17.57 o 
   1  16   2     1090.25     1070.16     18.93 o 
   2  16   2      200.60      214.56      7.65 o 
   3  16   2       24.79       37.08      4.25 o 
   4  16   2      974.14      963.36     16.68 o 
   5  16   2      542.74      520.04     14.98 o 
   6  16   2       10.34       14.75      6.59 o 
   7  16   2       50.56       55.26     12.06 o 
  -7  17   2       17.04       19.67      9.23 o 
  -6  17   2        0.68        4.05      6.65 o 
  -5  17   2        7.35        5.78      4.72 o 
  -4  17   2     1025.78     1037.41     20.21 o 
  -3  17   2     1761.02     1762.10     28.34 o 
  -2  17   2     1026.40     1027.07     18.93 o 
  -1  17   2      456.30      468.60     11.15 o 
   0  17   2     3134.44     3031.99     37.64 o 
   1  17   2      235.79      197.77      8.69 o 
   2  17   2      631.40      623.44     12.03 o 
   3  17   2      442.88      438.52     10.29 o 
   4  17   2      214.70      202.13      8.10 o 
   5  17   2      420.52      440.41     17.65 o 
   6  17   2       77.49       91.86      9.51 o 
  -7  18   2      836.89      859.58     30.74 o 
  -6  18   2       36.99       45.12     12.11 o 
  -5  18   2      716.03      694.12     22.16 o 
  -4  18   2      920.83      864.22     19.90 o 
  -3  18   2     4099.97     4115.75     53.31 o 
  -2  18   2      598.61      609.34     17.42 o 
  -1  18   2     1135.48     1150.46     19.55 o 
   0  18   2     2726.97     2773.37     36.96 o 
   1  18   2     8730.37     8415.65    111.23 o 
   2  18   2     1229.15     1234.15     18.28 o 
   3  18   2       91.41       92.00      8.00 o 
   4  18   2     2410.64     2421.03     32.08 o 
   5  18   2     2290.26     2310.38     43.68 o 
   6  18   2        2.52        1.49      4.94 o 
  -6  19   2        2.85        5.67      7.94 o 
  -5  19   2        1.33       -4.64      4.64 o 
  -4  19   2     1596.16     1572.48     31.74 o 
  -3  19   2      455.80      487.44     14.36 o 
  -2  19   2        7.36       14.70      4.42 o 
  -1  19   2      243.52      228.97      9.35 o 
   0  19   2      815.53      845.37     17.44 o 
   1  19   2      168.91      374.31     32.88 o 
   2  19   2      134.14      115.05      6.58 o 
   3  19   2        0.64        8.10      3.83 o 
   4  19   2      217.78      207.38     15.03 o 
   5  19   2        7.18       17.79      6.95 o 
   6  19   2        4.79       13.80      7.31 o 
  -6  20   2      332.60      318.70     21.30 o 
  -5  20   2        0.16        5.03      6.00 o 
  -4  20   2      100.67      127.49     18.08 o 
  -3  20   2       90.51      108.14     10.51 o 
  -2  20   2       32.23       38.42      6.01 o 
  -1  20   2       19.68       24.39      4.83 o 
   0  20   2      517.49      527.69     14.09 o 
   1  20   2      506.87      510.92     14.45 o 
   2  20   2       26.36       40.89      4.81 o 
   3  20   2      573.44      573.41     15.38 o 
   4  20   2     1160.02     1174.77     28.59 o 
   5  20   2       36.49       34.12      8.57 o 
  -6  21   2      197.01      227.25     19.45 o 
  -5  21   2       38.44       38.86      8.47 o 
  -4  21   2      220.46      255.13     15.33 o 
  -3  21   2       86.46       85.20      9.85 o 
  -2  21   2      376.03      367.92     12.36 o 
  -1  21   2       39.53       40.73      5.68 o 
   0  21   2      115.49       93.58      9.18 o 
   1  21   2     1617.25     1596.04     28.80 o 
   2  21   2      515.18      502.81     20.19 o 
   3  21   2       26.51       35.33      6.07 o 
   4  21   2      151.65      137.48     10.84 o 
   5  21   2      843.22      792.91     25.68 o 
  -5  22   2      416.29      426.36     24.70 o 
  -4  22   2     1353.83     1366.04     35.89 o 
  -3  22   2     1649.69     1702.89     38.32 o 
  -2  22   2      211.60      232.54     13.39 o 
  -1  22   2      956.11      946.35     21.11 o 
   0  22   2     2830.35     2767.20     59.64 o 
   1  22   2      573.19      605.75     20.89 o 
   2  22   2      654.78      649.31     20.12 o 
   3  22   2      157.37      135.83     13.54 o 
   4  22   2      377.66      383.69     20.86 o 
  -4  23   2       70.56       85.14     11.90 o 
  -3  23   2      405.08      406.61     20.19 o 
  -2  23   2       96.10      131.81     11.33 o 
  -1  23   2       14.34       32.51     10.25 o 
   0  23   2       10.65      104.04     14.12 o 
   1  23   2      404.66      394.70     16.08 o 
   2  23   2       41.43       43.90      8.96 o 
   3  23   2       34.23       33.25      8.90 o 
   4  23   2        0.67        6.68      9.72 o 
  -4  24   2      656.19      682.04     30.26 o 
  -3  24   2      841.36      871.24     34.69 o 
  -2  24   2        3.57        7.65      7.83 o 
  -1  24   2       50.03       50.46     11.34 o 
   0  24   2      895.89      887.55     33.63 o 
   1  24   2       79.49       96.37     18.48 o 
   2  24   2        4.35       10.96      8.96 o 
   3  24   2       33.25       57.62     17.14 o 
  -3  25   2        0.97        3.98     11.16 o 
  -2  25   2      333.91      323.50     21.43 o 
  -1  25   2        6.46        3.30      7.41 o 
   0  25   2       83.43       94.75     14.07 o 
   1  25   2      184.07      198.69     18.14 o 
   2  25   2       67.26       77.34     12.48 o 
 -10   1   3       29.48       20.86      7.70 o 
  -9   1   3       25.09       21.32      6.39 o 
  -8   1   3       58.38       61.76      7.75 o 
  -7   1   3      297.62      291.49      7.30 o 
  -6   1   3      538.96      549.03     10.20 o 
  -5   1   3        6.18       25.28      4.71 o 
  -4   1   3      103.54      110.73      3.58 o 
  -3   1   3      537.38      590.17      9.51 o 
  -2   1   3     2999.22     3044.33     19.75 o 
  -1   1   3     3902.33     4294.13     21.49 o 
   0   1   3        6.81       20.47      1.44 o 
   1   1   3      242.65      223.25      6.70 o 
   2   1   3     3812.35     4001.91     22.81 o 
   3   1   3        3.64        8.87      2.63 o 
   4   1   3      985.30      980.97     16.87 o 
   5   1   3     1239.60     1269.18     22.93 o 
   6   1   3     1662.12     1669.14     31.19 o 
   7   1   3     1208.61     1199.73     28.36 o 
   8   1   3      105.46      132.35     14.94 o 
 -10   2   3      530.91      544.03     21.33 o 
  -9   2   3      103.49      111.71     10.38 o 
  -8   2   3        2.72        3.81      4.33 o 
  -7   2   3     1193.13     1153.86     19.88 o 
  -6   2   3     5151.39     5091.26     43.29 o 
  -5   2   3      645.87      649.88     10.74 o 
  -4   2   3       67.28       83.43      3.54 o 
  -3   2   3    11045.52    11155.25     62.55 o 
  -2   2   3     3506.59     3401.63     26.77 o 
  -1   2   3        0.15        4.57      1.39 o 
   0   2   3     1707.49     1899.20     11.41 o 
   1   2   3     2093.45     1989.65     15.84 o 
   2   2   3     2543.03     2677.27     24.12 o 
   3   2   3        4.47        5.40      1.38 o 
   4   2   3       77.43       78.23      7.08 o 
   5   2   3     1852.61     1889.68     30.06 o 
   6   2   3      466.30      469.26     16.11 o 
   7   2   3       85.27       96.03      9.93 o 
   8   2   3      113.94      106.00     11.44 o 
  -9   3   3      531.53      541.43     18.25 o 
  -8   3   3       36.62       35.46      6.30 o 
  -7   3   3     1169.40     1136.47     16.06 o 
  -6   3   3      105.20      112.53      4.90 o 
  -5   3   3       17.99       16.63      2.78 o 
  -4   3   3      276.73      240.41      4.92 o 
  -3   3   3      491.15      494.90      5.90 o 
  -2   3   3      337.03      327.10      3.97 o 
  -1   3   3     1890.22     1895.19     13.53 o 
   0   3   3      122.70      128.77      2.52 o 
   1   3   3     3340.95     3344.96     20.07 o 
   2   3   3     4174.06     4055.07     25.01 o 
   3   3   3       50.08       53.77      1.92 o 
   4   3   3      220.86      223.32      5.56 o 
   5   3   3     2790.14     2857.64     40.75 o 
   6   3   3      613.55      655.50     20.71 o 
   7   3   3      241.70      260.57     19.66 o 
   8   3   3      652.42      666.47     23.34 o 
  -9   4   3      204.99      189.56     11.80 o 
  -8   4   3       55.16       69.56      6.89 o 
  -7   4   3     3255.93     3303.08     43.09 o 
  -6   4   3     2056.67     2047.73     21.63 o 
  -5   4   3      758.48      751.70     12.85 o 
  -4   4   3       24.75       46.90      3.60 o 
  -3   4   3      645.06      474.21      5.85 o 
  -2   4   3    14761.40    14643.45     80.24 o 
  -1   4   3     4988.66     4972.67     32.04 o 
   0   4   3     1876.56     2078.58     12.99 o 
   1   4   3    11542.45    11701.99     60.15 o 
   2   4   3     2417.31     2418.82     17.75 o 
   3   4   3     2486.34     2389.41     24.72 o 
   4   4   3      304.37      307.55      8.80 o 
   5   4   3      963.96      984.32     21.02 o 
   6   4   3      732.20      771.06     20.97 o 
   7   4   3      523.12      551.57     19.62 o 
   8   4   3       76.67       86.68     10.78 o 
  -9   5   3       54.51       75.90     15.48 o 
  -8   5   3      711.74      684.71     16.50 o 
  -7   5   3     4090.40     4057.92     40.72 o 
  -6   5   3       70.14       69.12      4.28 o 
  -5   5   3      185.02      170.80      5.16 o 
  -4   5   3     6988.96     6879.64     45.66 o 
  -3   5   3     8143.78     8519.90     48.09 o 
  -2   5   3     9936.08     9915.62     60.33 o 
  -1   5   3     6481.15     6182.21     35.43 o 
   0   5   3    10528.57    10348.68     49.14 o 
   1   5   3     2682.33     2724.20     18.87 o 
   2   5   3    11249.80    11027.92     64.09 o 
   3   5   3     5121.46     5125.10     43.22 o 
   4   5   3     1348.76     1338.10     17.24 o 
   5   5   3     3461.15     3444.46     47.20 o 
   6   5   3     4376.78     4488.40     65.31 o 
   7   5   3      574.38      612.14     20.95 o 
   8   5   3       30.80       47.53      9.43 o 
  -9   6   3      600.41      551.11     23.57 o 
  -8   6   3      573.76      535.14     14.00 o 
  -7   6   3     2453.26     2429.07     29.88 o 
  -6   6   3     5414.75     5256.87     45.82 o 
  -5   6   3     2118.91     2055.62     19.93 o 
  -4   6   3       20.10       14.63      2.02 o 
  -3   6   3     8438.92     7758.26     61.30 o 
  -2   6   3    15784.15    15500.06    113.45 o 
  -1   6   3     1736.25     1860.60     19.46 o 
   0   6   3     3977.40     3972.26     35.35 o 
   1   6   3    10806.81    10197.99     57.47 o 
   2   6   3     3840.78     4050.17     32.92 o 
   3   6   3     1522.43     1553.53     14.14 o 
   4   6   3     1485.43     1481.60     19.57 o 
   5   6   3     3045.99     3055.87     41.04 o 
   6   6   3      316.09      345.38     14.79 o 
   7   6   3      295.14      313.27     15.80 o 
   8   6   3       28.71       42.94     15.12 o 
  -9   7   3      718.25      751.56     27.81 o 
  -8   7   3      493.80      486.67     12.95 o 
  -7   7   3      988.36      896.28     14.81 o 
  -6   7   3      695.80      706.98     11.60 o 
  -5   7   3     1599.30     1616.72     21.98 o 
  -4   7   3     4049.19     4040.94     28.91 o 
  -3   7   3       60.85       38.88      2.60 o 
  -2   7   3      424.32      481.45      9.60 o 
  -1   7   3       17.95       18.03      3.40 o 
   0   7   3     1738.13     1719.13     14.82 o 
   1   7   3     1825.64     1798.77     16.85 o 
   2   7   3     2123.65     2251.46     18.80 o 
   3   7   3      120.81      101.20      3.73 o 
   4   7   3     1056.59     1037.58     15.98 o 
   5   7   3     1289.49     1322.23     28.39 o 
   6   7   3      225.61      267.36     12.85 o 
   7   7   3      232.75      218.22     13.15 o 
   8   7   3       20.19       41.16     12.71 o 
  -9   8   3       13.38       12.17      8.39 o 
  -8   8   3      574.19      541.05     19.52 o 
  -7   8   3     1529.54     1402.69     22.64 o 
  -6   8   3     1593.95     1614.45     18.94 o 
  -5   8   3      958.79      998.92     16.55 o 
  -4   8   3      935.14      941.05     13.98 o 
  -3   8   3     5010.26     4882.04     38.16 o 
  -2   8   3     8155.53     8342.41     55.30 o 
  -1   8   3      406.93      422.17      8.75 o 
   0   8   3     1503.27     1499.76     12.02 o 
   1   8   3     8001.26     8064.29     65.87 o 
   2   8   3      696.44      779.84      9.85 o 
   3   8   3       34.24       31.78      3.01 o 
   4   8   3      201.21      230.15      7.55 o 
   5   8   3       24.82       33.25      6.02 o 
   6   8   3      358.36      336.41     14.15 o 
   7   8   3      382.61      362.81     16.14 o 
   8   8   3       15.51       13.43      7.65 o 
  -9   9   3      196.52      177.30     15.42 o 
  -8   9   3      701.26      645.58     19.95 o 
  -7   9   3      727.00      736.30     19.67 o 
  -6   9   3     1307.96     1287.85     16.44 o 
  -5   9   3      113.15      127.41      4.51 o 
  -4   9   3     1524.08     1441.02     18.34 o 
  -3   9   3       23.47       29.35      4.63 o 
  -2   9   3     2368.19     2225.93     32.72 o 
  -1   9   3      238.87      226.09      4.19 o 
   0   9   3      704.24      675.05      6.93 o 
   1   9   3      484.61      463.00      6.84 o 
   2   9   3     3964.72     3902.38     31.25 o 
   3   9   3      327.09      338.28      6.57 o 
   4   9   3        6.03       20.37      8.21 o 
   5   9   3     1043.31     1040.02     19.24 o 
   6   9   3     1024.93     1035.70     24.99 o 
   7   9   3       26.53       30.94      9.30 o 
   8   9   3      179.71      203.02     16.82 o 
  -9  10   3        0.73       -0.29      7.30 o 
  -8  10   3        6.46        4.16      5.58 o 
  -7  10   3      280.52      293.71     12.49 o 
  -6  10   3       39.32       37.98      5.29 o 
  -5  10   3      692.13      686.80     12.82 o 
  -4  10   3      213.93      223.87      6.70 o 
  -3  10   3       93.49       87.03      5.42 o 
  -2  10   3      883.15      870.49     10.49 o 
  -1  10   3     1595.63     1561.75     20.94 o 
   0  10   3        6.67       12.11      1.70 o 
   1  10   3       31.99       48.30      2.88 o 
   2  10   3      144.46      136.43      5.34 o 
   3  10   3      248.56      244.63      6.39 o 
   4  10   3       71.84       72.25      6.55 o 
   5  10   3      253.91      255.03      9.46 o 
   6  10   3      556.95      551.37     19.06 o 
   7  10   3      291.65      300.95     15.14 o 
   8  10   3      619.37      613.18     23.86 o 
  -9  11   3      165.18      123.27     91.65 o 
  -8  11   3      105.81       96.62      8.21 o 
  -7  11   3       10.32       -0.31      5.96 o 
  -6  11   3        2.38        9.16      3.68 o 
  -5  11   3      205.29      182.17      6.93 o 
  -4  11   3       34.74       46.72      8.18 o 
  -3  11   3      605.16      586.97      9.79 o 
  -2  11   3     1426.67     1404.62     15.23 o 
  -1  11   3      291.59      256.30      7.77 o 
   0  11   3      427.04      427.60      7.15 o 
   1  11   3     2539.29     2671.76     22.56 o 
   2  11   3      965.02      943.70     15.65 o 
   3  11   3       14.85       17.88      3.17 o 
   4  11   3      233.81      225.95      8.26 o 
   5  11   3      301.56      296.79     10.35 o 
   6  11   3      871.09      871.64     23.79 o 
   7  11   3       53.37       74.73      9.45 o 
  -8  12   3        5.40        7.48      5.40 o 
  -7  12   3     2712.10     2635.82     45.19 o 
  -6  12   3      207.70      234.00      9.17 o 
  -5  12   3      181.99      194.50     10.30 o 
  -4  12   3      261.09      248.31      7.75 o 
  -3  12   3      818.36      849.72     12.81 o 
  -2  12   3      155.64      155.17      7.70 o 
  -1  12   3       73.32       74.63      5.62 o 
   0  12   3       73.12       82.30      4.01 o 
   1  12   3     1026.79     1007.38     14.19 o 
   2  12   3       90.03       99.80      4.76 o 
   3  12   3       52.53       66.31      6.74 o 
   4  12   3       18.81       14.81      4.46 o 
   5  12   3      265.16      285.73     11.34 o 
   6  12   3        9.85       19.82      7.66 o 
   7  12   3        1.47       -0.47      4.63 o 
  -8  13   3      285.50      311.01     15.94 o 
  -7  13   3      506.52      517.06     18.99 o 
  -6  13   3      820.97      832.44     17.46 o 
  -5  13   3       79.68       85.93      8.15 o 
  -4  13   3     1387.73     1372.51     20.04 o 
  -3  13   3      555.30      558.66     14.78 o 
  -2  13   3     1318.61     1307.27     23.81 o 
  -1  13   3        9.06       16.37      5.69 o 
   0  13   3      655.12      607.10     11.91 o 
   1  13   3        0.19        3.92      2.34 o 
   2  13   3       67.40       79.10     11.51 o 
   3  13   3        6.10       14.58      3.81 o 
   4  13   3       22.40       30.94      5.09 o 
   5  13   3        4.77       13.65      4.65 o 
   6  13   3      149.52      123.36     11.33 o 
   7  13   3        7.27       19.12      9.13 o 
  -8  14   3      436.35      438.35     21.16 o 
  -7  14   3      422.49      368.63     15.97 o 
  -6  14   3      487.65      498.73     14.59 o 
  -5  14   3       54.42       62.92      6.02 o 
  -4  14   3      149.59      146.20      7.27 o 
  -3  14   3     2346.96     2351.96     28.63 o 
  -2  14   3      540.01      535.45     10.48 o 
  -1  14   3      579.75      569.62     11.99 o 
   0  14   3     1143.83     1086.64     16.53 o 
   1  14   3      493.18      486.85      8.60 o 
   2  14   3     1325.55     1295.11     20.83 o 
   3  14   3     3092.02     3082.28     32.35 o 
   4  14   3     1032.88     1069.56     20.29 o 
   5  14   3        0.19        1.69      4.61 o 
   6  14   3      643.91      699.10     23.52 o 
   7  14   3      966.42      973.90     34.46 o 
  -8  15   3      714.05      687.51     29.45 o 
  -7  15   3      300.11      332.57     19.08 o 
  -6  15   3      835.30      806.46     21.20 o 
  -5  15   3      520.21      520.31     20.38 o 
  -4  15   3      542.34      549.60     13.23 o 
  -3  15   3       44.22       38.10      6.73 o 
  -2  15   3      141.81      135.81     10.94 o 
  -1  15   3      306.49      291.69      8.26 o 
   0  15   3      782.27      748.53     13.75 o 
   1  15   3      148.69      144.78      6.47 o 
   2  15   3      609.73      623.59     11.04 o 
   3  15   3      206.37      193.01      9.03 o 
   4  15   3     1034.60     1045.87     21.02 o 
   5  15   3       59.21       65.47      7.49 o 
   6  15   3      574.65      576.33     20.99 o 
  -7  16   3      371.81      340.90     20.29 o 
  -6  16   3     1352.78     1404.82     52.08 o 
  -5  16   3      853.38      801.58     18.18 o 
  -4  16   3      432.28      408.58     11.99 o 
  -3  16   3     5263.11     5281.48     78.67 o 
  -2  16   3     2770.30     2775.46     34.19 o 
  -1  16   3       13.35       16.60      6.05 o 
   0  16   3     1278.74     1249.49     19.48 o 
   1  16   3     5757.41     5690.23     86.92 o 
   2  16   3      443.19      374.04     14.19 o 
   3  16   3      280.13      273.90      8.23 o 
   4  16   3     2101.03     2132.71     32.73 o 
   5  16   3     2527.50     2490.41     40.49 o 
   6  16   3       66.74       51.20     10.65 o 
  -7  17   3     1770.54     1886.13     50.48 o 
  -6  17   3        2.89       22.92     11.47 o 
  -5  17   3     1300.31     1301.64     34.38 o 
  -4  17   3     4024.94     4162.08     90.07 o 
  -3  17   3     5033.11     4964.91    110.86 o 
  -2  17   3      108.51      113.67     11.72 o 
  -1  17   3     4128.49     4150.95     46.75 o 
   0  17   3     6330.18     6311.08     67.43 o 
   1  17   3      581.34      554.55     14.12 o 
   2  17   3     1325.37     1284.86     19.02 o 
   3  17   3      983.65      972.25     16.80 o 
   4  17   3      656.68      629.72     26.99 o 
   5  17   3      147.43      156.50      9.89 o 
   6  17   3      113.95       90.11      9.95 o 
  -7  18   3       12.94       13.22     10.01 o 
  -6  18   3        0.28        2.39      5.70 o 
  -5  18   3       61.62       66.48      9.34 o 
  -4  18   3      114.28      145.25     15.71 o 
  -3  18   3      277.70      269.91     20.96 o 
  -2  18   3      244.37      240.57      9.76 o 
  -1  18   3       83.20      131.36     18.84 o 
   0  18   3       77.24      145.64     24.97 o 
   1  18   3        1.12        2.30      2.82 o 
   2  18   3      123.43       90.67      6.48 o 
   3  18   3        2.91        0.36      3.60 o 
   4  18   3        0.49       -2.67      4.12 o 
   5  18   3       13.61       35.73      7.78 o 
   6  18   3      413.32      420.80     21.24 o 
  -6  19   3       17.19       13.21      8.89 o 
  -5  19   3      234.28      233.91     15.93 o 
  -4  19   3     1966.77     2064.84     42.34 o 
  -3  19   3     1234.87     1263.44     29.73 o 
  -2  19   3      508.98      511.81     17.75 o 
  -1  19   3     1577.80     1543.88     34.19 o 
   0  19   3     1157.84     1199.15     26.66 o 
   1  19   3       23.46       10.23      4.45 o 
   2  19   3     1945.63     1826.17     33.17 o 
   3  19   3      135.39      125.28      7.32 o 
   4  19   3      134.15      121.53      9.51 o 
   5  19   3      541.41      507.50     18.48 o 
  -6  20   3      432.62      475.12     25.84 o 
  -5  20   3        6.45        1.88      5.91 o 
  -4  20   3       17.06       10.77      6.74 o 
  -3  20   3     1066.43     1101.23     28.53 o 
  -2  20   3       13.50       29.53      7.97 o 
  -1  20   3      252.90      284.60     14.04 o 
   0  20   3      149.91      161.03     10.08 o 
   1  20   3     1074.04     1081.36     21.52 o 
   2  20   3        2.18       -1.82      3.57 o 
   3  20   3      449.23      423.76     12.31 o 
   4  20   3     1295.34     1297.35     29.00 o 
   5  20   3      901.91      885.80     26.05 o 
  -6  21   3      146.97      163.12     16.97 o 
  -5  21   3      329.43      317.48     17.66 o 
  -4  21   3       19.48       34.59     10.29 o 
  -3  21   3        3.34       -1.33      5.16 o 
  -2  21   3        8.43        7.86      5.91 o 
  -1  21   3       28.52       45.60      9.76 o 
   0  21   3        3.22        7.05      5.70 o 
   1  21   3      455.64      404.15     13.30 o 
   2  21   3       54.77       79.86     13.56 o 
   3  21   3        7.55        9.36      6.00 o 
   4  21   3      103.97       96.81     15.40 o 
  -5  22   3       16.00       14.54      8.07 o 
  -4  22   3       55.90       54.49     10.21 o 
  -3  22   3      184.65      188.68     13.54 o 
  -2  22   3       14.53       13.23      7.38 o 
  -1  22   3       63.89       97.86     10.40 o 
   0  22   3       20.67       29.03      7.69 o 
   1  22   3      776.24      745.87     24.75 o 
   2  22   3       89.09       90.66     12.87 o 
   3  22   3      332.46      293.56     18.24 o 
   4  22   3      247.31      178.31     24.52 o 
  -4  23   3      223.89      222.14     16.23 o 
  -3  23   3        8.90       11.25      7.03 o 
  -2  23   3      235.48      236.76     16.07 o 
  -1  23   3       46.08       47.07      8.54 o 
   0  23   3      123.37      174.66     24.97 o 
   1  23   3      194.77      189.86     16.66 o 
   2  23   3        9.98       20.19      9.15 o 
   3  23   3       26.18       46.09     13.47 o 
  -3  24   3       33.99       42.54     16.27 o 
  -2  24   3      313.10      327.88     17.16 o 
  -1  24   3      360.23      344.01     22.07 o 
   0  24   3        1.11       10.07      8.41 o 
   1  24   3       62.20       68.84     12.59 o 
   2  24   3       40.98       34.58     10.97 o 
  -2  25   3        6.13        1.96      7.39 o 
  -1  25   3        0.23        8.64      8.46 o 
   0  25   3      346.53      335.51     21.57 o 
   1  25   3      547.34      584.60     27.69 o 
 -10   0   4      290.94      281.84     26.11 o 
  -9   0   4      443.34      477.81     25.41 o 
  -8   0   4       64.22       86.49     18.67 o 
  -7   0   4     1977.61     1966.10     35.51 o 
  -6   0   4      765.66      761.55     17.79 o 
  -5   0   4     1821.08     1883.04     27.32 o 
  -4   0   4      559.79      578.87     11.05 o 
  -3   0   4     1592.89     1606.40     18.37 o 
  -2   0   4     3107.14     3228.00     34.74 o 
  -1   0   4      651.91      683.15     13.06 o 
   0   0   4      382.28      359.57      6.65 o 
   1   0   4     8159.67     8391.54     66.97 o 
   2   0   4     3576.27     3304.06    148.60 o 
   3   0   4       99.16      106.28      4.48 o 
   4   0   4       71.22       83.20      8.81 o 
   5   0   4     4854.56     4937.50     91.57 o 
   6   0   4     2077.77     2108.77     55.66 o 
   7   0   4      103.07       84.65     14.64 o 
   8   0   4       17.84       30.34     14.02 o 
 -10   1   4      174.75      193.31     16.62 o 
  -9   1   4       58.91       61.47      8.73 o 
  -8   1   4       25.25       26.56      5.27 o 
  -7   1   4     2944.20     2983.33     37.16 o 
  -6   1   4      385.13      388.96      8.67 o 
  -5   1   4      748.11      758.32     12.31 o 
  -4   1   4      169.68      173.57      4.57 o 
  -3   1   4     1490.19     1403.41     11.70 o 
  -2   1   4       97.20       99.00      3.14 o 
  -1   1   4     2170.22     2206.82     14.81 o 
   0   1   4       73.35       85.72      2.69 o 
   1   1   4      660.82      674.03      7.16 o 
   2   1   4      559.38      583.23      6.43 o 
   3   1   4      293.68      296.24      7.09 o 
   4   1   4       25.02       33.38      5.75 o 
   5   1   4        1.96       42.73      8.70 o 
   6   1   4      644.09      687.40     22.86 o 
   7   1   4      274.58      258.00     14.61 o 
   8   1   4        3.81        4.03      6.61 o 
 -10   2   4       56.58       45.26     12.36 o 
  -9   2   4      260.50      261.14     14.36 o 
  -8   2   4      139.10      164.13     10.04 o 
  -7   2   4     1404.40     1376.03     19.03 o 
  -6   2   4      246.18      235.71      6.52 o 
  -5   2   4     2348.56     2302.17     28.90 o 
  -4   2   4      319.04      314.30      8.03 o 
  -3   2   4      737.45      769.18      9.82 o 
  -2   2   4        2.90        5.48      2.08 o 
  -1   2   4      837.89      928.17      7.56 o 
   0   2   4      203.19      228.17      6.72 o 
   1   2   4      200.71      159.33      4.49 o 
   2   2   4     4704.06     4776.93     32.32 o 
   3   2   4     1758.85     1860.07     19.16 o 
   4   2   4      245.67      253.06      9.40 o 
   5   2   4     3432.77     3473.19     49.67 o 
   6   2   4     1092.35     1158.22     27.73 o 
   7   2   4        6.98        6.00      6.05 o 
   8   2   4       50.91       48.94     11.38 o 
  -9   3   4      425.32      421.78     15.65 o 
  -8   3   4      589.42      553.25     13.26 o 
  -7   3   4     2245.72     2237.21     26.66 o 
  -6   3   4      252.37      267.65     11.06 o 
  -5   3   4        7.50       16.50      3.95 o 
  -4   3   4     1767.77     1776.11     17.77 o 
  -3   3   4     5145.31     5154.17     34.62 o 
  -2   3   4     1955.68     2070.58     13.79 o 
  -1   3   4       43.97       52.27      2.83 o 
   0   3   4     1602.22     1609.98     11.79 o 
   1   3   4     2627.84     2640.76     19.14 o 
   2   3   4     6121.45     6250.46     41.04 o 
   3   3   4        5.51        9.93      1.67 o 
   4   3   4      417.89      396.85     10.83 o 
   5   3   4       52.10       66.61      7.76 o 
   6   3   4     2664.38     2675.58     46.51 o 
   7   3   4       73.51       95.99     10.54 o 
   8   3   4       78.60       71.13     11.98 o 
  -9   4   4       28.12       29.22      8.76 o 
  -8   4   4      767.21      740.03     16.72 o 
  -7   4   4     2472.31     2457.50     31.00 o 
  -6   4   4     4020.44     4007.70     36.85 o 
  -5   4   4      153.36      146.13      5.43 o 
  -4   4   4      219.97      239.13      5.21 o 
  -3   4   4    20214.38    19666.53    105.11 o 
  -2   4   4    10926.58    10567.24     67.35 o 
  -1   4   4      600.51      557.90      7.08 o 
   0   4   4     4170.83     4236.10     25.51 o 
   1   4   4    21345.96    20901.86    112.70 o 
   2   4   4     2978.14     2970.24     23.13 o 
   3   4   4      776.66      772.05     10.87 o 
   4   4   4     1475.65     1495.56     28.15 o 
   5   4   4     2947.88     3056.88     46.41 o 
   6   4   4      266.61      262.53     18.95 o 
   7   4   4      339.88      347.94     16.51 o 
   8   4   4      135.99      128.23     13.33 o 
  -9   5   4        9.97       17.45      7.64 o 
  -8   5   4        5.42        3.26      3.67 o 
  -7   5   4      314.81      329.06     10.48 o 
  -6   5   4        0.08        6.51      2.71 o 
  -5   5   4      844.61      794.56     10.02 o 
  -4   5   4     1856.35     1894.67     17.00 o 
  -3   5   4      927.50      944.19     10.65 o 
  -2   5   4     3460.45     3417.96     33.29 o 
  -1   5   4     4094.13     4035.82     30.51 o 
   0   5   4     3032.68     3144.71     20.63 o 
   1   5   4      211.89      262.56     10.01 o 
   2   5   4    13066.01    13686.85     85.97 o 
   3   5   4        2.46       10.98      3.96 o 
   4   5   4        0.98       -1.70      2.78 o 
   5   5   4        8.68       38.89      6.90 o 
   6   5   4        1.26        8.75      5.86 o 
   7   5   4       29.63       29.99      7.94 o 
   8   5   4      107.02       97.78     12.29 o 
  -9   6   4      212.76      224.41     15.55 o 
  -8   6   4        2.19       -1.25      3.15 o 
  -7   6   4      305.31      314.47     12.09 o 
  -6   6   4     2155.66     2119.10     23.26 o 
  -5   6   4        9.02       14.15      3.31 o 
  -4   6   4     1952.04     2020.85     18.66 o 
  -3   6   4    14554.96    14712.49     78.00 o 
  -2   6   4     1462.96     1281.88     12.00 o 
  -1   6   4      283.30      258.11      5.00 o 
   0   6   4     2324.42     2325.93     22.61 o 
   1   6   4    10317.82    10356.87     63.62 o 
   2   6   4     2883.35     2900.21     24.01 o 
   3   6   4     1786.90     1811.68     18.94 o 
   4   6   4       31.86       47.35      5.20 o 
   5   6   4     1607.84     1625.34     30.15 o 
   6   6   4      361.80      361.53     21.35 o 
   7   6   4      128.64      139.37     11.98 o 
   8   6   4        4.06        8.70      7.18 o 
  -9   7   4        5.75       10.10      8.00 o 
  -8   7   4      943.17      897.76     20.92 o 
  -7   7   4     6199.71     5969.69     58.64 o 
  -6   7   4        6.46       12.07      4.11 o 
  -5   7   4     2345.14     2292.45     21.83 o 
  -4   7   4     6472.02     6344.39     73.25 o 
  -3   7   4     7863.85     7816.52     89.12 o 
  -2   7   4    11887.66    12124.47    102.58 o 
  -1   7   4     4708.37     4623.10     67.99 o 
   0   7   4     3194.61     3280.93     22.06 o 
   1   7   4      234.43      240.15      9.00 o 
   2   7   4     9263.54     9240.02     67.36 o 
   3   7   4      857.61      864.62     11.04 o 
   4   7   4      344.50      357.12      9.80 o 
   5   7   4      485.83      491.40     16.19 o 
   6   7   4     3123.79     3266.93     56.04 o 
   7   7   4      139.08      134.46     12.19 o 
  -9   8   4      216.36      189.23     15.26 o 
  -8   8   4      115.83      122.83     10.14 o 
  -7   8   4      808.14      736.80     14.97 o 
  -6   8   4     1456.94     1456.57     20.93 o 
  -5   8   4      357.70      354.44      8.95 o 
  -4   8   4      144.89      162.48      7.23 o 
  -3   8   4     4647.70     4850.18     58.05 o 
  -2   8   4     4367.48     4303.00     45.73 o 
  -1   8   4       48.11       48.05      3.57 o 
   0   8   4        1.06        1.44      1.92 o 
   1   8   4    10149.10    10603.10     70.79 o 
   2   8   4     2334.06     2291.05     21.45 o 
   3   8   4      271.77      277.66      7.11 o 
   4   8   4      340.12      360.03     10.45 o 
   5   8   4     3074.37     3057.75     41.99 o 
   6   8   4      293.85      291.89     14.26 o 
   7   8   4      434.67      418.48     19.09 o 
  -9   9   4      275.32      184.25     91.10 o 
  -8   9   4        0.03        1.35      4.58 o 
  -7   9   4      786.85      763.79     15.66 o 
  -6   9   4     2227.37     2041.07     35.88 o 
  -5   9   4      462.16      460.85     10.04 o 
  -4   9   4      248.23      245.15      6.51 o 
  -3   9   4        2.57        1.24      1.59 o 
  -2   9   4      359.35      363.96     10.05 o 
  -1   9   4     1622.48     1724.89     22.78 o 
   0   9   4     1633.50     1621.75     14.69 o 
   1   9   4      708.05      730.01      9.44 o 
   2   9   4      136.84      163.52      7.05 o 
   3   9   4     1746.65     1744.93     19.50 o 
   4   9   4     4654.83     4580.12     51.16 o 
   5   9   4      443.72      449.56     14.16 o 
   6   9   4      349.23      368.28     15.85 o 
   7   9   4      790.74      815.47     25.52 o 
  -9  10   4       16.55        6.96      8.85 o 
  -8  10   4      459.49      417.58     16.25 o 
  -7  10   4        1.47        3.87      3.92 o 
  -6  10   4     1071.78      952.35     17.40 o 
  -5  10   4      180.81      181.47      6.82 o 
  -4  10   4      144.53      141.33      6.99 o 
  -3  10   4     1790.27     1797.31     26.20 o 
  -2  10   4     2338.39     2453.38     31.53 o 
  -1  10   4      202.66      201.19      6.14 o 
   0  10   4       10.28       17.11      2.94 o 
   1  10   4     3290.65     3344.20     40.36 o 
   2  10   4     1190.37     1192.08     14.63 o 
   3  10   4      112.48      113.72      5.91 o 
   4  10   4        8.50       53.47     11.99 o 
   5  10   4     2618.20     2644.73     43.16 o 
   6  10   4       26.26       52.73     18.31 o 
   7  10   4       23.87       33.42      9.37 o 
  -9  11   4       17.54       15.09      9.91 o 
  -8  11   4        2.33       -2.74      5.94 o 
  -7  11   4       99.86       96.23      7.15 o 
  -6  11   4      131.80      132.33      7.96 o 
  -5  11   4       51.19       56.16      4.86 o 
  -4  11   4       17.76       21.71      3.23 o 
  -3  11   4     2783.24     2823.72     37.68 o 
  -2  11   4     2009.10     2068.34     29.36 o 
  -1  11   4      198.29      203.00      8.21 o 
   0  11   4     1068.18     1102.32     11.18 o 
   1  11   4     2531.32     2487.17     41.46 o 
   2  11   4      852.60      850.09     14.81 o 
   3  11   4      356.55      348.66      8.24 o 
   4  11   4     2928.03     2940.88     38.23 o 
   5  11   4      135.26      134.14      9.45 o 
   6  11   4     2592.33     2540.24     48.17 o 
   7  11   4      101.76       85.56     11.71 o 
  -8  12   4      836.35      810.50     28.06 o 
  -7  12   4      141.36      143.89      8.33 o 
  -6  12   4        3.80        7.04      5.23 o 
  -5  12   4      115.15      141.02      6.62 o 
  -4  12   4     1093.21     1069.03     27.59 o 
  -3  12   4      455.41      447.25     18.10 o 
  -2  12   4      582.78      607.15     13.77 o 
  -1  12   4       33.90       43.40      5.49 o 
   0  12   4     1320.76     1242.82     22.17 o 
   1  12   4      655.37      652.33     10.95 o 
   2  12   4       79.79       74.63      5.88 o 
   3  12   4      120.61      106.25      5.41 o 
   4  12   4      334.69      316.95     14.71 o 
   5  12   4        0.47       -0.01      4.26 o 
   6  12   4      235.92      233.52     15.01 o 
   7  12   4      182.06      184.44     13.65 o 
  -8  13   4      311.36      323.56     20.14 o 
  -7  13   4      276.48      259.50     12.34 o 
  -6  13   4        0.21       13.85      6.92 o 
  -5  13   4       12.47       17.08      5.24 o 
  -4  13   4       16.11       13.40      5.10 o 
  -3  13   4     1641.53     1614.61     27.99 o 
  -2  13   4      414.63      421.01     12.97 o 
  -1  13   4      235.60      242.17      9.52 o 
   0  13   4      485.84      471.04     11.86 o 
   1  13   4      787.46      731.49     10.99 o 
   2  13   4       71.85       63.07      6.01 o 
   3  13   4      170.61      181.86      6.65 o 
   4  13   4      964.90      961.12     19.32 o 
   5  13   4       61.35       60.33      8.24 o 
   6  13   4      631.50      652.07     22.61 o 
   7  13   4      277.36      288.40     20.13 o 
  -8  14   4       98.98       92.27     12.82 o 
  -7  14   4      270.53      288.53     17.85 o 
  -6  14   4     1314.52     1299.28     29.11 o 
  -5  14   4        5.14        5.80      4.89 o 
  -4  14   4      352.02      367.31     20.54 o 
  -3  14   4     2577.47     2587.67     40.75 o 
  -2  14   4     1673.52     1672.82     29.27 o 
  -1  14   4       11.48       39.89      8.99 o 
   0  14   4      279.47      264.25      9.05 o 
   1  14   4     3983.19     3861.50     41.76 o 
   2  14   4     1907.64     1864.44     23.12 o 
   3  14   4       16.51       24.17      3.90 o 
   4  14   4      131.47      114.60      8.09 o 
   5  14   4     2943.01     2875.04     44.16 o 
   6  14   4      193.91      190.28     13.27 o 
  -8  15   4      104.95      123.77     14.50 o 
  -7  15   4      346.02      325.18     18.92 o 
  -6  15   4      370.69      343.34     28.38 o 
  -5  15   4     1688.64     1738.27     33.97 o 
  -4  15   4     1654.47     1701.22     32.25 o 
  -3  15   4      577.14      601.68     18.01 o 
  -2  15   4     6136.62     6344.92     81.89 o 
  -1  15   4     3361.92     3432.78     48.91 o 
   0  15   4     1446.29     1414.17     20.11 o 
   1  15   4       31.10       38.58      4.29 o 
   2  15   4     4030.70     3859.84     40.22 o 
   3  15   4      795.35      807.25     15.44 o 
   4  15   4      575.18      541.48     14.62 o 
   5  15   4       50.95       61.99      8.95 o 
   6  15   4      571.44      548.57     20.62 o 
  -7  16   4        3.71        4.22      7.94 o 
  -6  16   4      149.70      148.37     11.65 o 
  -5  16   4      344.73      337.91     16.23 o 
  -4  16   4       18.17       17.15      6.91 o 
  -3  16   4      522.83      500.18     17.49 o 
  -2  16   4     1254.34     1344.63     33.75 o 
  -1  16   4       20.41       17.41      6.03 o 
   0  16   4       47.64       45.30      5.01 o 
   1  16   4      406.92      370.48     12.82 o 
   2  16   4      102.44       89.89      5.75 o 
   3  16   4      767.13      739.65     14.73 o 
   4  16   4       33.16       45.45      6.01 o 
   5  16   4      496.90      494.40     15.86 o 
   6  16   4      160.19      139.17     14.88 o 
  -7  17   4      854.53      927.60     45.45 o 
  -6  17   4      164.61      160.55     16.75 o 
  -5  17   4      778.11      802.13     24.52 o 
  -4  17   4     1717.48     1774.17     36.21 o 
  -3  17   4       64.53       72.49      9.08 o 
  -2  17   4     1055.79     1058.57     26.53 o 
  -1  17   4     1086.28     1108.88     25.35 o 
   0  17   4     1736.03     1751.35     33.92 o 
   1  17   4       61.17       50.91      5.69 o 
   2  17   4     2522.41     2356.79     33.85 o 
   3  17   4      851.56      784.81     15.05 o 
   4  17   4        1.20        6.84      4.87 o 
   5  17   4        0.51        0.71      3.62 o 
  -7  18   4      622.72      588.40     29.02 o 
  -6  18   4     1704.01     1678.85     39.10 o 
  -5  18   4      460.75      461.61     18.73 o 
  -4  18   4      110.59       89.39     10.35 o 
  -3  18   4     2623.04     2691.73     48.49 o 
  -2  18   4     3681.36     3692.76     59.78 o 
  -1  18   4      255.99      247.56     18.85 o 
   0  18   4      546.05      549.51     18.08 o 
   1  18   4     2803.56     2683.82     39.05 o 
   2  18   4        3.66        5.36      3.72 o 
   3  18   4      931.23      932.39     21.83 o 
   4  18   4       76.44       78.78      9.61 o 
   5  18   4      347.86      328.71     15.19 o 
  -6  19   4     1373.89     1410.47     37.90 o 
  -5  19   4      652.25      674.54     22.97 o 
  -4  19   4      787.21      782.54     23.89 o 
  -3  19   4       11.32       14.19      6.88 o 
  -2  19   4     1669.50     1702.81     37.39 o 
  -1  19   4     1052.20     1061.04     26.34 o 
   0  19   4     1590.18     1679.13     34.64 o 
   1  19   4      152.49      177.58     11.78 o 
   2  19   4     1102.11     1040.72     21.45 o 
   3  19   4     1575.05     1466.48     23.74 o 
   4  19   4      686.39      673.85     18.20 o 
   5  19   4      220.49      178.95     15.84 o 
  -6  20   4      274.01      282.99     18.29 o 
  -5  20   4       73.93       76.96     11.33 o 
  -4  20   4       15.39       15.54      7.28 o 
  -3  20   4       55.92       60.21      9.09 o 
  -2  20   4        7.86        7.98      6.69 o 
  -1  20   4      139.12      156.87     12.81 o 
   0  20   4       15.32       39.19     13.61 o 
   1  20   4        7.61        1.35      5.56 o 
   2  20   4      335.79      334.37     20.93 o 
   3  20   4      436.35      394.64     21.07 o 
   4  20   4        2.79        2.80      9.84 o 
  -5  21   4        4.48        4.89      6.42 o 
  -4  21   4       68.89       70.66     10.35 o 
  -3  21   4       73.23       90.40     11.15 o 
  -2  21   4      209.11      196.20     13.43 o 
  -1  21   4      991.24     1020.06     30.95 o 
   0  21   4      195.57      185.78     12.78 o 
   1  21   4        3.86        1.12      5.04 o 
   2  21   4      592.48      607.45     20.72 o 
   3  21   4       57.26       49.12     15.01 o 
   4  21   4       71.32       92.59     26.23 o 
  -5  22   4       39.84       67.28     14.65 o 
  -4  22   4      735.42      744.97     27.04 o 
  -3  22   4      101.10      128.93     12.14 o 
  -2  22   4        2.83        6.17      6.57 o 
  -1  22   4       21.20       13.38      6.96 o 
   0  22   4      801.93      813.98     24.62 o 
   1  22   4       14.31       10.04      6.16 o 
   2  22   4       36.67       37.36     11.04 o 
   3  22   4       10.59       31.64     33.20 o 
  -4  23   4       96.23       97.88     12.45 o 
  -3  23   4       35.42       57.84     10.00 o 
  -2  23   4      112.18      111.55     12.04 o 
  -1  23   4       50.99       52.62      9.74 o 
   0  23   4       20.56       15.82      7.26 o 
   1  23   4       95.39       98.62     13.63 o 
   2  23   4       78.18       84.57     14.01 o 
  -3  24   4       10.78       26.42      9.46 o 
  -2  24   4      130.51      160.55     13.73 o 
  -1  24   4       68.55       91.49     11.27 o 
   0  24   4       56.82       67.39     12.77 o 
   1  24   4        6.56       11.93      9.45 o 
  -9   1   5      323.87      316.59     13.68 o 
  -8   1   5       26.32       41.39      5.55 o 
  -7   1   5     1767.21     1692.30     25.23 o 
  -6   1   5     4308.34     4226.30     42.32 o 
  -5   1   5     1666.59     1683.63     18.34 o 
  -4   1   5     1450.45     1457.57     14.41 o 
  -3   1   5    13084.18    12894.91     79.08 o 
  -2   1   5     1688.64     1664.92     14.00 o 
  -1   1   5     1090.95     1053.47     10.07 o 
   0   1   5     5037.52     5078.44     33.92 o 
   1   1   5    13092.84    13024.25     79.59 o 
   2   1   5       77.14       76.95      5.74 o 
   3   1   5     2489.03     2506.65     43.91 o 
   4   1   5      807.95      841.47     18.41 o 
   5   1   5      224.23      266.58     12.84 o 
   6   1   5      789.07      789.30     23.08 o 
   7   1   5      101.81      142.72     14.78 o 
  -9   2   5      154.94      158.67     10.59 o 
  -8   2   5     1258.00     1234.03     21.03 o 
  -7   2   5     1178.80     1185.89     18.01 o 
  -6   2   5     1829.35     1837.22     21.90 o 
  -5   2   5      473.71      457.89      9.55 o 
  -4   2   5     1039.39      973.10     11.80 o 
  -3   2   5        7.58       13.81      5.27 o 
  -2   2   5     4117.46     4004.66     26.75 o 
  -1   2   5       55.90       80.32      8.01 o 
   0   2   5      102.42      120.14      3.79 o 
   1   2   5     2187.00     2220.11     18.88 o 
   2   2   5     2297.58     2269.16     19.44 o 
   3   2   5      368.16      348.65      8.64 o 
   4   2   5     1199.19     1159.86     22.45 o 
   5   2   5     2756.15     2748.54     44.68 o 
   6   2   5      312.62      334.15     15.67 o 
   7   2   5      807.01      798.67     25.41 o 
  -9   3   5        2.44        8.26      5.47 o 
  -8   3   5      193.58      184.84      7.93 o 
  -7   3   5     1246.81     1236.63     22.10 o 
  -6   3   5     1424.28     1432.71     20.56 o 
  -5   3   5     1444.23     1449.37     16.36 o 
  -4   3   5      251.94      249.42      4.94 o 
  -3   3   5     1400.15     1460.83     13.34 o 
  -2   3   5      545.52      598.15      6.78 o 
  -1   3   5       31.78       31.76      2.72 o 
   0   3   5     1201.08     1274.87     14.14 o 
   1   3   5       30.26       36.58      3.07 o 
   2   3   5      861.45      962.84     11.37 o 
   3   3   5       57.76       49.35      3.04 o 
   4   3   5      268.02      304.66     11.98 o 
   5   3   5      352.97      404.30     15.49 o 
   6   3   5        1.98        3.00      5.22 o 
   7   3   5      213.50      244.27     15.57 o 
  -9   4   5        4.79        5.12      6.39 o 
  -8   4   5      113.94      109.23      8.54 o 
  -7   4   5      339.51      320.25      9.46 o 
  -6   4   5      144.10      147.89      5.49 o 
  -5   4   5       49.54       69.15      4.12 o 
  -4   4   5      204.37      184.27      5.86 o 
  -3   4   5      331.15      328.44     12.43 o 
  -2   4   5     1901.89     1990.88     19.17 o 
  -1   4   5     1237.91     1315.57     15.05 o 
   0   4   5      682.61      662.04      7.65 o 
   1   4   5     6649.44     6734.01     46.63 o 
   2   4   5     1867.59     1900.51     18.57 o 
   3   4   5     1172.10     1193.72     18.81 o 
   4   4   5     3477.88     3354.31     64.98 o 
   5   4   5     2422.81     2508.38     42.69 o 
   6   4   5      158.21      166.97     12.46 o 
   7   4   5      478.12      505.94     21.49 o 
  -9   5   5     1995.55     1954.82     53.91 o 
  -8   5   5     2441.14     2405.45     31.97 o 
  -7   5   5     3965.81     3951.04     49.90 o 
  -6   5   5      154.28      169.61      6.10 o 
  -5   5   5     8114.29     8103.76     62.97 o 
  -4   5   5     3932.00     3829.95     30.44 o 
  -3   5   5     5597.25     5511.38     45.00 o 
  -2   5   5      645.21      538.26      8.71 o 
  -1   5   5    12915.95    12892.56     89.63 o 
   0   5   5     1887.52     1867.88     22.02 o 
   1   5   5     1280.89     1221.22     12.77 o 
   2   5   5     1775.28     1745.36     17.77 o 
   3   5   5     1478.01     1472.81     16.14 o 
   4   5   5       27.38       32.66      5.02 o 
   5   5   5      222.50      242.80     12.33 o 
   6   5   5      590.02      598.01     20.31 o 
   7   5   5       32.53       36.56     10.98 o 
  -9   6   5      240.72      230.64     16.02 o 
  -8   6   5       29.02       38.30      4.94 o 
  -7   6   5      604.11      563.13     12.95 o 
  -6   6   5     5191.19     5156.82     46.72 o 
  -5   6   5       86.48       92.57      5.25 o 
  -4   6   5      902.62      901.45     11.03 o 
  -3   6   5     4151.10     4055.08     34.98 o 
  -2   6   5     4931.88     4807.27     38.63 o 
  -1   6   5     1634.89     1645.68     18.66 o 
   0   6   5     3207.05     3239.12     23.94 o 
   1   6   5     1005.62      936.72     10.85 o 
   2   6   5      284.54      292.30      6.43 o 
   3   6   5      254.33      241.02     12.49 o 
   4   6   5      518.34      511.76     12.23 o 
   5   6   5      924.75      911.48     22.16 o 
   6   6   5      254.84      258.45     14.54 o 
   7   6   5      122.56      121.62     12.43 o 
  -9   7   5       50.39       72.21     13.43 o 
  -8   7   5      316.78      340.27     14.29 o 
  -7   7   5      364.13      357.64     11.69 o 
  -6   7   5       32.20       62.12      6.92 o 
  -5   7   5       22.84       26.47      3.77 o 
  -4   7   5       99.40      103.11      5.56 o 
  -3   7   5     1766.27     1870.50     25.63 o 
  -2   7   5      156.87      134.30     12.60 o 
  -1   7   5       55.31       58.96      6.30 o 
   0   7   5       80.46       72.03      3.87 o 
   1   7   5      259.23      256.48      7.32 o 
   2   7   5      522.42      485.40      7.98 o 
   3   7   5     3666.62     3657.28     34.17 o 
   4   7   5       57.25       50.42      5.26 o 
   5   7   5       56.26       81.90      8.82 o 
   6   7   5     1540.42     1544.04     34.94 o 
   7   7   5      264.42      290.13     16.45 o 
  -9   8   5      473.05      437.94     25.96 o 
  -8   8   5      369.22      358.34     14.36 o 
  -7   8   5       47.42       75.06      6.33 o 
  -6   8   5      826.68      842.14     15.77 o 
  -5   8   5       36.77       37.32      4.09 o 
  -4   8   5        2.80        8.30      3.76 o 
  -3   8   5       19.66       14.01      5.13 o 
  -2   8   5      157.29      141.07      7.50 o 
  -1   8   5      775.61      741.72     18.25 o 
   0   8   5      890.61      892.62      9.60 o 
   1   8   5      105.28       92.52      4.42 o 
   2   8   5       35.33       53.43      3.70 o 
   3   8   5     1875.38     1878.97     21.19 o 
   4   8   5      114.60      104.98      6.85 o 
   5   8   5        2.27        1.75      4.59 o 
   6   8   5       53.87      100.23     16.16 o 
   7   8   5       42.07       59.43     10.69 o 
  -9   9   5      418.62      428.47     25.70 o 
  -8   9   5       54.05       59.73      9.60 o 
  -7   9   5     2072.39     1998.64     33.87 o 
  -6   9   5      295.32      292.43     15.89 o 
  -5   9   5      501.58      484.76     10.28 o 
  -4   9   5      272.84      244.17      9.59 o 
  -3   9   5     3990.55     4028.22     47.94 o 
  -2   9   5      758.66      805.65     15.61 o 
  -1   9   5     2687.07     2600.60     50.86 o 
   0   9   5      206.46      193.10      5.89 o 
   1   9   5     2562.53     2553.21     23.68 o 
   2   9   5      358.78      343.66      7.23 o 
   3   9   5      350.21      358.89      8.41 o 
   4   9   5      178.31      167.39     10.07 o 
   5   9   5      374.70      393.13     15.95 o 
   6   9   5      429.94      442.61     20.18 o 
   7   9   5      415.72      398.28     19.00 o 
  -9  10   5       12.85        9.51      8.22 o 
  -8  10   5        4.84        9.37      6.73 o 
  -7  10   5        6.65        5.51      6.48 o 
  -6  10   5      627.80      624.49     20.00 o 
  -5  10   5      692.83      667.86     25.73 o 
  -4  10   5     1107.54     1129.28     21.13 o 
  -3  10   5       13.15       20.41      6.72 o 
  -2  10   5     1140.89     1089.63     19.18 o 
  -1  10   5     6488.67     6470.72     70.52 o 
   0  10   5     1282.88     1291.30     16.26 o 
   1  10   5      722.86      702.25     10.35 o 
   2  10   5     4334.41     4306.90     40.23 o 
   3  10   5      213.33      204.47      6.67 o 
   4  10   5      191.99      185.87      8.94 o 
   5  10   5       93.69       96.81      9.53 o 
   6  10   5      156.47      161.20     16.18 o 
   7  10   5       76.95       90.63     12.74 o 
  -8  11   5      159.05      148.44     13.76 o 
  -7  11   5      718.24      692.65     19.83 o 
  -6  11   5       66.99       30.24      6.32 o 
  -5  11   5       64.62       91.09      7.90 o 
  -4  11   5      750.47      780.58     18.16 o 
  -3  11   5      642.12      665.05     16.15 o 
  -2  11   5      193.37      189.01      9.54 o 
  -1  11   5       98.26       93.00      7.10 o 
   0  11   5      667.04      661.88     18.62 o 
   1  11   5     1061.17     1071.65     13.93 o 
   2  11   5      242.77      250.59     10.55 o 
   3  11   5       38.36       43.38      4.26 o 
   4  11   5       16.10       22.34      5.31 o 
   5  11   5      385.99      406.15     19.85 o 
   6  11   5      166.79      191.43     30.69 o 
  -8  12   5      102.53      138.30     13.63 o 
  -7  12   5      772.64      732.09     28.73 o 
  -6  12   5      480.70      493.46     17.00 o 
  -5  12   5      328.78      351.22     16.04 o 
  -4  12   5     1259.51     1310.05     31.95 o 
  -3  12   5      250.08      246.54     10.99 o 
  -2  12   5     1991.11     1989.05     32.30 o 
  -1  12   5      706.48      775.53     22.25 o 
   0  12   5      783.94      734.54     12.10 o 
   1  12   5      675.99      644.79     17.27 o 
   2  12   5     3680.56     3659.91     37.00 o 
   3  12   5       12.03       19.84      4.83 o 
   4  12   5      138.88      132.79      9.00 o 
   5  12   5      835.11      870.35     25.87 o 
   6  12   5      642.90      644.52     38.64 o 
  -8  13   5       54.86       80.46     11.85 o 
  -7  13   5     1020.92      958.66     26.02 o 
  -6  13   5      281.54      259.09     13.18 o 
  -5  13   5      160.49      135.23      9.86 o 
  -4  13   5       26.68       40.04      9.97 o 
  -3  13   5     1215.70     1216.78     24.85 o 
  -2  13   5     1943.03     1928.08     33.19 o 
  -1  13   5     1087.50     1081.98     22.40 o 
   0  13   5      367.07      356.92     14.03 o 
   1  13   5      847.14      837.41     13.73 o 
   2  13   5      894.27      914.97     15.27 o 
   3  13   5      971.69      932.98     16.11 o 
   4  13   5       27.12       31.73      5.87 o 
   5  13   5        4.51       18.93      6.62 o 
   6  13   5      863.01      888.37     28.51 o 
  -8  14   5      184.16      209.46     16.71 o 
  -7  14   5        6.79       12.46      7.39 o 
  -6  14   5     1349.27     1350.20     31.36 o 
  -5  14   5     1226.09     1194.47     27.13 o 
  -4  14   5      380.00      363.90     14.89 o 
  -3  14   5       55.55       55.67      7.93 o 
  -2  14   5     1266.29     1237.67     26.26 o 
  -1  14   5      223.50      213.94     11.09 o 
   0  14   5      316.02      338.21     13.14 o 
   1  14   5      287.46      279.07     11.24 o 
   2  14   5      248.59      243.83      7.84 o 
   3  14   5      519.79      481.46     11.93 o 
   4  14   5      408.88      426.74     14.79 o 
   5  14   5      954.06      939.72     26.11 o 
   6  14   5      113.34      120.82     13.29 o 
  -8  15   5        8.43        0.05      5.93 o 
  -7  15   5      231.14      223.67     15.52 o 
  -6  15   5        3.25       -6.71      8.27 o 
  -5  15   5      350.00      356.73     15.71 o 
  -4  15   5      614.01      627.68     25.46 o 
  -3  15   5      900.73      916.40     23.37 o 
  -2  15   5      578.58      567.05     29.19 o 
  -1  15   5      464.96      474.31     15.72 o 
   0  15   5      977.72     1028.89     23.23 o 
   1  15   5      836.67      797.03     16.96 o 
   2  15   5      264.16      298.52      8.70 o 
   3  15   5     2080.25     1981.61     27.51 o 
   4  15   5      426.00      398.72     13.33 o 
   5  15   5       18.01       37.36     17.96 o 
  -7  16   5      635.68      625.49     31.10 o 
  -6  16   5     4214.82     4364.36     74.99 o 
  -5  16   5      399.40      408.07     17.46 o 
  -4  16   5      117.58      125.02     10.37 o 
  -3  16   5     1493.59     1531.65     32.20 o 
  -2  16   5     5678.59     5739.91     83.10 o 
  -1  16   5       27.43       42.04      7.89 o 
   0  16   5      849.26      833.27     21.19 o 
   1  16   5     1397.93     1397.32     28.82 o 
   2  16   5     1132.64     1080.94     17.75 o 
   3  16   5      181.14      183.81     10.33 o 
   4  16   5       48.48       50.82      7.24 o 
   5  16   5      550.09      566.36     23.46 o 
  -7  17   5      288.55      265.33     21.22 o 
  -6  17   5        0.94       -1.33      5.43 o 
  -5  17   5     1407.91     1502.86     36.47 o 
  -4  17   5      175.76      202.77     19.60 o 
  -3  17   5        0.64        4.91      5.92 o 
  -2  17   5     1791.57     1846.38     45.88 o 
  -1  17   5     2942.72     3024.06     51.44 o 
   0  17   5      122.61      122.51     11.47 o 
   1  17   5      687.97      712.67     20.35 o 
   2  17   5     2025.86     2017.76     32.47 o 
   3  17   5      602.73      521.91     14.41 o 
   4  17   5        1.36        3.79      4.42 o 
   5  17   5      352.51      372.90     20.12 o 
  -6  18   5       10.00        8.93      7.09 o 
  -5  18   5        4.82       -1.17      5.41 o 
  -4  18   5       92.98      107.03     11.27 o 
  -3  18   5        2.65        3.83      5.70 o 
  -2  18   5        6.00       19.72     14.82 o 
  -1  18   5      288.31      278.70     18.23 o 
   0  18   5        7.62        7.78      5.60 o 
   1  18   5      333.99      294.60     14.96 o 
   2  18   5        0.07       -0.04      4.46 o 
   3  18   5       14.76       12.67      5.45 o 
   4  18   5      161.68      167.03     12.42 o 
  -6  19   5      180.72      193.63     15.97 o 
  -5  19   5      640.10      682.77     24.63 o 
  -4  19   5      138.53      130.83     12.64 o 
  -3  19   5      341.12      348.51     16.86 o 
  -2  19   5     1232.88     1251.15     31.71 o 
  -1  19   5      174.13      191.81     13.27 o 
   0  19   5       12.46       30.70      9.29 o 
   1  19   5       46.22       53.10      8.42 o 
   2  19   5      374.89      412.48     17.29 o 
   3  19   5       74.68       94.54     11.70 o 
   4  19   5       13.85       11.89      8.47 o 
  -6  20   5     1758.53     1750.92     45.60 o 
  -5  20   5      891.93      914.19     29.37 o 
  -4  20   5       93.55      120.03     13.04 o 
  -3  20   5      145.30      158.80     12.89 o 
  -2  20   5     2704.20     2709.42     53.67 o 
  -1  20   5      293.53      266.65     17.74 o 
   0  20   5       77.64       77.98     10.21 o 
   1  20   5      146.56      146.89     11.66 o 
   2  20   5      949.63      880.92     26.66 o 
   3  20   5       20.41       17.69      9.18 o 
  -5  21   5       21.20       32.77      9.70 o 
  -4  21   5       25.20       49.07     12.63 o 
  -3  21   5       21.65       24.42      8.71 o 
  -2  21   5       86.16      142.22     22.08 o 
  -1  21   5        4.54       -4.66      6.23 o 
   0  21   5      192.55      213.97     14.51 o 
   1  21   5      214.91      210.97     14.63 o 
   2  21   5       78.58       90.34     11.16 o 
   3  21   5      632.98      627.64     34.83 o 
  -4  22   5        0.39       -3.86      6.53 o 
  -3  22   5       35.75       28.34      8.97 o 
  -2  22   5      596.27      594.53     23.94 o 
  -1  22   5        2.89        3.50      6.14 o 
   0  22   5      300.67      291.06     17.93 o 
   1  22   5      106.30      106.58     11.58 o 
   2  22   5      163.38      130.39     19.38 o 
  -3  23   5      697.05      693.50     27.56 o 
  -2  23   5       18.96        9.17      7.91 o 
  -1  23   5        2.32        3.18      6.54 o 
   0  23   5      280.07      263.79     16.55 o 
   1  23   5      331.55      330.55     21.53 o 
  -1  24   5      359.56      379.33     20.84 o 
  -9   0   6     1443.33     1357.35     44.33 o 
  -8   0   6     2399.91     2171.88     91.77 o 
  -7   0   6     3669.57     3605.08     58.61 o 
  -6   0   6     4302.54     4247.66     57.85 o 
  -5   0   6     1672.60     1660.38     26.74 o 
  -4   0   6     7873.05     7921.69     95.43 o 
  -3   0   6     4120.99     4030.15     46.36 o 
  -2   0   6     8820.90     8852.43     84.81 o 
  -1   0   6     7932.02     7999.75     76.85 o 
   0   0   6     1886.46     1935.04     31.30 o 
   1   0   6      293.36      332.49     14.22 o 
   2   0   6     7177.67     7083.83    106.07 o 
   3   0   6       16.06       38.77     18.72 o 
   4   0   6       72.07       77.64     11.23 o 
   5   0   6      419.95      425.88     25.02 o 
   6   0   6      523.71      540.44     28.56 o 
   7   0   6      845.07      840.54     41.61 o 
  -9   1   6       50.48       58.50      7.63 o 
  -8   1   6       54.62       63.12      5.72 o 
  -7   1   6      384.95      379.06      9.17 o 
  -6   1   6      264.76      273.38      7.48 o 
  -5   1   6       43.25       46.34      3.74 o 
  -4   1   6     1522.99     1465.63     16.67 o 
  -3   1   6     4624.39     4587.73     35.83 o 
  -2   1   6     1488.92     1564.58     15.36 o 
  -1   1   6     4892.56     5095.09     36.69 o 
   0   1   6      963.48      950.03     11.01 o 
   1   1   6     4784.58     4845.42     37.38 o 
   2   1   6       87.07      102.90      5.37 o 
   3   1   6     2753.95     2726.22     48.36 o 
   4   1   6      246.27      242.71     11.46 o 
   5   1   6     1403.95     1429.05     31.21 o 
   6   1   6       41.40       66.40      9.95 o 
   7   1   6      345.61      380.89     20.23 o 
  -9   2   6      116.95      114.95     11.48 o 
  -8   2   6        8.21       13.01      4.51 o 
  -7   2   6       33.91       52.02      5.01 o 
  -6   2   6      746.50      763.03     15.00 o 
  -5   2   6      127.00      127.87      5.25 o 
  -4   2   6     1005.84     1008.45     13.07 o 
  -3   2   6        1.57       -1.57      2.37 o 
  -2   2   6     1211.18     1249.78     12.25 o 
  -1   2   6        7.72       19.06      6.88 o 
   0   2   6      925.44      982.23     11.23 o 
   1   2   6       53.42       56.80      3.54 o 
   2   2   6      467.70      477.89      8.26 o 
   3   2   6      595.23      592.39     22.74 o 
   4   2   6     1313.81     1339.91     27.31 o 
   5   2   6      195.08      200.53     12.37 o 
   6   2   6       49.58       65.10     10.25 o 
   7   2   6      797.92      843.38     32.45 o 
  -9   3   6      252.74      224.72     15.30 o 
  -8   3   6       52.58       59.66      5.09 o 
  -7   3   6      224.32      215.03      7.82 o 
  -6   3   6       49.47       65.53      5.75 o 
  -5   3   6     3856.05     3866.04     35.58 o 
  -4   3   6      705.91      704.77      9.78 o 
  -3   3   6     1507.95     1430.55     13.75 o 
  -2   3   6       51.50       51.56      4.44 o 
  -1   3   6    10984.36    10778.89     67.64 o 
   0   3   6     4105.06     4146.22     31.98 o 
   1   3   6     2431.43     2439.54     22.59 o 
   2   3   6      824.32      840.07     13.38 o 
   3   3   6     8484.04     8399.20     93.58 o 
   4   3   6     1346.81     1394.05     28.23 o 
   5   3   6      785.62      782.77     22.57 o 
   6   3   6      829.31      827.02     26.01 o 
   7   3   6     1189.05     1216.35     35.72 o 
  -9   4   6      691.65      630.12     20.30 o 
  -8   4   6       19.91       32.43      5.52 o 
  -7   4   6       66.94       71.21      5.28 o 
  -6   4   6     3104.73     3108.05     33.60 o 
  -5   4   6       38.88       44.42      3.44 o 
  -4   4   6        1.58       17.83      7.27 o 
  -3   4   6       12.53       25.22      5.48 o 
  -2   4   6     3178.16     3243.73     34.85 o 
  -1   4   6      126.90      133.55      3.78 o 
   0   4   6      122.83      107.92      3.92 o 
   1   4   6       25.74       44.21      3.23 o 
   2   4   6     2705.59     2765.12     38.51 o 
   3   4   6     1152.49     1197.70     15.48 o 
   4   4   6       29.58       34.31      6.64 o 
   5   4   6        3.82        6.02      5.74 o 
   6   4   6     1160.59     1173.24     31.11 o 
   7   4   6        7.18       25.62     10.69 o 
  -9   5   6       29.06       20.14      6.91 o 
  -8   5   6      257.23      275.62     10.51 o 
  -7   5   6      280.42      278.45      7.92 o 
  -6   5   6       52.19       68.68      4.92 o 
  -5   5   6      787.40      749.12     10.76 o 
  -4   5   6        2.33        5.13      2.69 o 
  -3   5   6        8.06       18.92      5.39 o 
  -2   5   6        0.95        5.05      3.25 o 
  -1   5   6       65.84       74.00      4.26 o 
   0   5   6      360.80      334.66      5.96 o 
   1   5   6      105.53      106.71      6.13 o 
   2   5   6       52.83       62.76      5.86 o 
   3   5   6       21.02       37.62      4.66 o 
   4   5   6        0.33        5.13      4.70 o 
   5   5   6        7.06        9.40      6.00 o 
   6   5   6       47.76       63.35      9.73 o 
   7   5   6      130.22      140.94     14.43 o 
  -9   6   6      110.91      103.64     11.38 o 
  -8   6   6      264.93      278.67     12.42 o 
  -7   6   6      339.67      346.61     11.20 o 
  -6   6   6      555.28      546.16     12.32 o 
  -5   6   6      615.85      598.01     15.94 o 
  -4   6   6       62.49       56.75      4.25 o 
  -3   6   6      278.21      261.71      8.63 o 
  -2   6   6       14.65       25.93      4.44 o 
  -1   6   6      447.94      476.77     16.27 o 
   0   6   6      124.56      120.35      5.14 o 
   1   6   6      941.67      928.53     12.29 o 
   2   6   6        2.49       27.78      9.21 o 
   3   6   6        0.02       14.00      7.45 o 
   4   6   6       10.97        9.38      4.09 o 
   5   6   6        1.04        3.24      5.11 o 
   6   6   6      166.01      177.31     13.86 o 
  -9   7   6      473.02      408.54     28.48 o 
  -8   7   6      180.76      181.00     13.21 o 
  -7   7   6      303.69      328.58     12.73 o 
  -6   7   6       37.68       43.18      6.75 o 
  -5   7   6     5790.67     5827.95     84.32 o 
  -4   7   6      766.43      761.94     14.63 o 
  -3   7   6      301.15      297.33     10.07 o 
  -2   7   6     1559.56     1535.46     18.57 o 
  -1   7   6     6690.57     6559.46     57.79 o 
   0   7   6      273.83      291.48      7.43 o 
   1   7   6     1119.11     1095.33     13.92 o 
   2   7   6      559.00      584.77     10.57 o 
   3   7   6     3483.15     3371.40     40.31 o 
   4   7   6       42.32       47.40      5.47 o 
   5   7   6     1805.96     1757.56     36.32 o 
   6   7   6       69.08       80.19     10.38 o 
  -9   8   6       11.17        5.15      6.82 o 
  -8   8   6       48.78       58.11      8.05 o 
  -7   8   6       52.13       59.04      7.69 o 
  -6   8   6     2115.84     2085.18     35.41 o 
  -5   8   6        9.42       18.60      5.34 o 
  -4   8   6      265.36      229.59      9.60 o 
  -3   8   6      595.58      579.32     13.97 o 
  -2   8   6     7889.92     7813.39    133.10 o 
  -1   8   6      110.11      126.49      5.62 o 
   0   8   6      907.70      889.40     13.96 o 
   1   8   6     3138.77     3225.73     29.76 o 
   2   8   6     3178.91     3202.12     32.32 o 
   3   8   6      100.97      111.98      9.16 o 
   4   8   6      798.86      805.99     17.04 o 
   5   8   6     1311.11     1263.12     30.43 o 
   6   8   6      338.96      342.06     17.46 o 
  -9   9   6      159.12      155.78     26.00 o 
  -8   9   6        4.22        9.70      5.57 o 
  -7   9   6       83.54       85.16      8.54 o 
  -6   9   6       49.26       71.73      8.75 o 
  -5   9   6     1179.51     1099.51     23.87 o 
  -4   9   6      124.76      115.65      8.09 o 
  -3   9   6      194.56      205.62     13.90 o 
  -2   9   6       26.74       34.03      5.90 o 
  -1   9   6       40.96       37.33      3.83 o 
   0   9   6       47.42       46.48      4.50 o 
   1   9   6      444.32      436.08      8.46 o 
   2   9   6      809.15      785.68     14.24 o 
   3   9   6      276.59      262.77     12.56 o 
   4   9   6      415.32      408.76     13.13 o 
   5   9   6     2039.22     2014.94     41.86 o 
   6   9   6      357.81      398.03     18.57 o 
  -8  10   6      805.59      792.52     27.69 o 
  -7  10   6      702.63      723.77     21.73 o 
  -6  10   6      894.73      947.32     23.78 o 
  -5  10   6     3040.48     3032.20     46.34 o 
  -4  10   6     1366.73     1398.58     26.11 o 
  -3  10   6      338.26      370.23     31.92 o 
  -2  10   6     5046.63     5088.61     63.46 o 
  -1  10   6      140.20      125.02      5.92 o 
   0  10   6      863.39      848.70     14.53 o 
   1  10   6       55.91       58.69      5.15 o 
   2  10   6     1693.04     1618.19     20.07 o 
   3  10   6      166.05      149.08      8.08 o 
   4  10   6       30.08       30.23      5.73 o 
   5  10   6       14.33       14.18      6.65 o 
   6  10   6      262.95      274.83     17.62 o 
  -8  11   6        7.31       16.12      8.25 o 
  -7  11   6     2521.11     2520.58     46.88 o 
  -6  11   6     4134.18     4251.17     66.30 o 
  -5  11   6      169.28      149.75     10.43 o 
  -4  11   6      549.46      565.94     16.41 o 
  -3  11   6     8697.23     8792.77    103.54 o 
  -2  11   6     2108.03     2094.25     34.85 o 
  -1  11   6     3104.34     3149.52     44.69 o 
   0  11   6     2596.45     2588.66     30.55 o 
   1  11   6     2736.84     2711.81     33.51 o 
   2  11   6        9.09       17.55      3.69 o 
   3  11   6     2801.51     2789.48     38.24 o 
   4  11   6      213.01      213.74     12.05 o 
   5  11   6      309.43      286.18     18.96 o 
   6  11   6      732.07      675.95     23.64 o 
  -8  12   6        1.21       11.17      8.03 o 
  -7  12   6       49.29       69.47      9.24 o 
  -6  12   6      347.46      373.94     16.05 o 
  -5  12   6      392.12      418.84     15.93 o 
  -4  12   6      154.23      148.16     10.15 o 
  -3  12   6      394.86      377.53     21.41 o 
  -2  12   6     4079.57     4186.83     58.25 o 
  -1  12   6       31.92       44.69     10.55 o 
   0  12   6      433.89      434.80     11.17 o 
   1  12   6      532.97      505.24     13.32 o 
   2  12   6     3209.26     3193.64     35.22 o 
   3  12   6      966.63      982.86     38.19 o 
   4  12   6        1.06       -0.65      3.58 o 
   5  12   6      277.21      296.08     20.19 o 
   6  12   6      682.22      673.44     30.08 o 
  -8  13   6        4.00        5.22      9.13 o 
  -7  13   6       19.89       29.58      7.65 o 
  -6  13   6       12.61       10.45      6.33 o 
  -5  13   6      576.34      580.89     19.50 o 
  -4  13   6      155.53      154.09     10.50 o 
  -3  13   6     1845.37     1842.47     35.41 o 
  -2  13   6      505.71      484.39     17.68 o 
  -1  13   6     3607.27     3630.40     54.71 o 
   0  13   6     1052.84     1040.78     22.76 o 
   1  13   6      457.40      415.75     11.31 o 
   2  13   6     1479.14     1415.07     24.47 o 
   3  13   6     1961.78     1877.76     30.06 o 
   4  13   6      644.58      600.25     17.91 o 
   5  13   6      291.85      241.82     26.82 o 
  -8  14   6       60.19       70.02     12.64 o 
  -7  14   6      122.10      112.81     11.27 o 
  -6  14   6     1135.97     1206.88     29.91 o 
  -5  14   6      799.28      765.83     22.50 o 
  -4  14   6       15.86       17.47      6.13 o 
  -3  14   6      103.64       99.03      9.79 o 
  -2  14   6     5717.51     5808.82     80.05 o 
  -1  14   6      639.66      605.82     18.19 o 
   0  14   6      594.82      594.44     17.53 o 
   1  14   6     1650.54     1560.39     24.83 o 
   2  14   6     3484.47     3365.83     52.26 o 
   3  14   6       57.89       43.86      7.56 o 
   4  14   6      515.29      494.22     18.13 o 
   5  14   6      638.09      612.65     26.36 o 
  -7  15   6      702.62      689.58     23.65 o 
  -6  15   6      379.82      410.82     18.35 o 
  -5  15   6      418.97      422.08     18.57 o 
  -4  15   6        5.08        8.67      5.78 o 
  -3  15   6      228.53      248.79     13.36 o 
  -2  15   6       25.12       25.93      7.05 o 
  -1  15   6       11.57       21.23      6.83 o 
   0  15   6      207.31      236.29     12.75 o 
   1  15   6      356.26      338.31     14.68 o 
   2  15   6       99.62       90.30      7.82 o 
   3  15   6      285.27      275.43     14.67 o 
   4  15   6       95.33       98.17      9.72 o 
   5  15   6      236.06      229.63     16.29 o 
  -7  16   6      234.71      233.24     17.02 o 
  -6  16   6        5.43       -6.81      6.81 o 
  -5  16   6       68.68       59.67      9.42 o 
  -4  16   6      367.84      392.76     16.96 o 
  -3  16   6      269.42      294.81     14.79 o 
  -2  16   6        2.07        0.85      4.92 o 
  -1  16   6      158.23      174.10     12.78 o 
   0  16   6        0.80        1.64      4.62 o 
   1  16   6       84.25       87.00      9.11 o 
   2  16   6       66.43       67.55      6.57 o 
   3  16   6      309.31      290.64     13.40 o 
   4  16   6      437.56      389.16     16.57 o 
  -7  17   6      127.75      145.50     16.37 o 
  -6  17   6       28.21       31.18      8.99 o 
  -5  17   6      484.68      500.75     21.21 o 
  -4  17   6       43.60       47.44      8.88 o 
  -3  17   6       46.53       73.00      9.57 o 
  -2  17   6        1.18       -0.71      4.77 o 
  -1  17   6      781.90      769.63     22.59 o 
   0  17   6        3.33       15.23      6.73 o 
   1  17   6      148.34      139.22     10.81 o 
   2  17   6      338.51      317.36     16.06 o 
   3  17   6      106.51      125.68     21.14 o 
   4  17   6        7.55        9.34      7.73 o 
  -6  18   6     1168.31     1261.92     35.21 o 
  -5  18   6      242.55      271.24     18.00 o 
  -4  18   6     1300.23     1317.75     33.53 o 
  -3  18   6      655.00      666.42     23.03 o 
  -2  18   6      655.34      699.26     24.02 o 
  -1  18   6       25.75       23.36      7.54 o 
   0  18   6      267.69      305.30     21.42 o 
   1  18   6      319.01      316.39     15.51 o 
   2  18   6     1978.53     1867.94     40.57 o 
   3  18   6       13.05       10.32      7.97 o 
   4  18   6       18.92        3.65      7.09 o 
  -6  19   6       11.23       13.03      8.42 o 
  -5  19   6       46.36       69.03     11.04 o 
  -4  19   6        0.78        1.11      5.64 o 
  -3  19   6       29.00       59.09     16.67 o 
  -2  19   6       11.48        8.60      6.82 o 
  -1  19   6      581.38      580.56     21.85 o 
   0  19   6       16.65       30.73     10.47 o 
   1  19   6       47.22       54.84      9.16 o 
   2  19   6       86.78       85.91     10.20 o 
   3  19   6      340.12      336.27     21.39 o 
  -5  20   6      106.62      116.91     13.04 o 
  -4  20   6        6.25        1.95      5.89 o 
  -3  20   6       75.35       77.74     11.64 o 
  -2  20   6       44.31       46.91     10.06 o 
  -1  20   6      331.98      347.60     17.67 o 
   0  20   6       32.81       66.20     10.00 o 
   1  20   6      366.81      344.40     17.36 o 
   2  20   6        3.88        9.79      9.22 o 
   3  20   6      125.73      123.13     15.76 o 
  -4  21   6        2.40        5.80      7.25 o 
  -3  21   6     1165.80     1166.94     34.47 o 
  -2  21   6      704.09      736.78     27.79 o 
  -1  21   6        1.24       -1.93      6.07 o 
   0  21   6        2.58        8.89      6.85 o 
   1  21   6      946.37      916.45     29.69 o 
   2  21   6      147.30      130.79     15.78 o 
  -3  22   6        3.24        7.11      7.66 o 
  -2  22   6     2269.05     2326.75     54.47 o 
  -1  22   6     2194.46     2189.82     51.47 o 
   0  22   6      101.73      125.66     13.01 o 
   1  22   6      619.80      569.82     24.28 o 
  -2  23   6       14.03        5.48      8.34 o 
  -1  23   6       36.52       47.80     26.11 o 
  -9   1   7      313.77      255.00     22.12 o 
  -8   1   7        5.78       10.34      3.82 o 
  -7   1   7      529.98      521.29     11.49 o 
  -6   1   7     3921.57     3946.97     45.22 o 
  -5   1   7      177.27      222.57     22.78 o 
  -4   1   7     2214.73     2206.04     23.15 o 
  -3   1   7     1007.90     1009.54     13.20 o 
  -2   1   7       96.78       89.58      4.96 o 
  -1   1   7     4720.91     4717.20     38.55 o 
   0   1   7     2673.14     2772.26     25.88 o 
   1   1   7       69.94       72.88      3.91 o 
   2   1   7     1334.14     1320.36     19.22 o 
   3   1   7     2693.01     2614.02     54.52 o 
   4   1   7      193.64      190.47     17.85 o 
   5   1   7      411.65      412.33     16.68 o 
   6   1   7      204.30      208.15     14.81 o 
  -9   2   7     3140.58     2255.51    665.41 o 
  -8   2   7      502.25      467.08     15.61 o 
  -7   2   7      519.21      490.86     11.23 o 
  -6   2   7     2783.22     2757.16     38.93 o 
  -5   2   7    16557.33    16288.41    125.93 o 
  -4   2   7      175.17      168.30      6.04 o 
  -3   2   7       53.93       52.52      3.30 o 
  -2   2   7     8807.06     8786.59     64.62 o 
  -1   2   7     6899.94     6930.95     52.80 o 
   0   2   7      464.36      450.51      8.41 o 
   1   2   7       30.57       38.89      4.65 o 
   2   2   7     2827.49     2876.60     29.56 o 
   3   2   7     1467.36     1490.88     42.71 o 
   4   2   7       29.44       51.15     10.83 o 
   5   2   7       25.31       32.33      7.88 o 
   6   2   7      440.21      428.70     19.79 o 
  -9   3   7      108.14      131.78     13.75 o 
  -8   3   7      349.41      362.67     13.20 o 
  -7   3   7      159.04      160.86      8.17 o 
  -6   3   7      132.96      140.40     14.96 o 
  -5   3   7      160.94      179.29     17.07 o 
  -4   3   7      199.24      190.34      7.13 o 
  -3   3   7      724.01      713.78     12.33 o 
  -2   3   7     1624.54     1624.47     24.67 o 
  -1   3   7       20.99       34.75      3.22 o 
   0   3   7      369.41      390.51      7.47 o 
   1   3   7      734.82      719.09     12.80 o 
   2   3   7     3161.15     3164.43     32.32 o 
   3   3   7       72.97       82.57      5.95 o 
   4   3   7     1837.00     1805.40     34.27 o 
   5   3   7      697.42      707.58     22.31 o 
   6   3   7        0.07        3.72      6.43 o 
  -9   4   7      863.93      823.91     29.09 o 
  -8   4   7       33.94       36.43      6.68 o 
  -7   4   7        5.01       14.72      7.10 o 
  -6   4   7      843.26      831.40     23.02 o 
  -5   4   7      397.08      378.51     14.68 o 
  -4   4   7       41.02       43.23      4.29 o 
  -3   4   7       48.71       48.19      4.55 o 
  -2   4   7     1107.73     1114.15     16.25 o 
  -1   4   7      472.79      496.38     10.22 o 
   0   4   7      279.29      285.14     13.39 o 
   1   4   7      280.05      295.04      7.14 o 
   2   4   7        4.84       10.33      3.56 o 
   3   4   7      360.57      345.86     10.16 o 
   4   4   7      173.36      165.74     12.56 o 
   5   4   7      141.08      177.67     12.94 o 
   6   4   7      358.86      353.81     18.75 o 
  -9   5   7       33.43       40.89      9.30 o 
  -8   5   7        9.83       13.79      5.79 o 
  -7   5   7      383.71      385.37     15.58 o 
  -6   5   7      267.00      261.20      9.23 o 
  -5   5   7      107.13       94.43      6.00 o 
  -4   5   7       46.93       51.61      4.61 o 
  -3   5   7     1064.67     1031.55     25.20 o 
  -2   5   7       66.06       71.15      5.22 o 
  -1   5   7      975.11      998.08     15.47 o 
   0   5   7       33.55       43.63      3.18 o 
   1   5   7      204.23      206.08      6.32 o 
   2   5   7        0.29       13.43      4.33 o 
   3   5   7     1960.06     1917.18     27.49 o 
   4   5   7      487.41      493.67     16.44 o 
   5   5   7       26.68       29.03      7.78 o 
   6   5   7      405.42      390.31     20.40 o 
  -9   6   7      591.42      574.98     25.05 o 
  -8   6   7      311.46      315.32     14.76 o 
  -7   6   7       37.38       46.13      6.78 o 
  -6   6   7       16.93       15.62      5.28 o 
  -5   6   7      241.70      235.31     12.64 o 
  -4   6   7      145.77      133.75      9.29 o 
  -3   6   7      816.45      806.27     15.92 o 
  -2   6   7        9.23       26.15      5.14 o 
  -1   6   7      673.33      689.20     12.32 o 
   0   6   7        1.02        4.06      2.81 o 
   1   6   7      401.33      405.67      8.48 o 
   2   6   7      545.60      543.72     11.01 o 
   3   6   7      642.38      657.21     14.61 o 
   4   6   7      223.95      242.94     12.63 o 
   5   6   7       69.22       87.52     10.69 o 
   6   6   7      686.32      665.93     24.59 o 
  -9   7   7        2.73        0.69      7.42 o 
  -8   7   7       35.65       48.25      7.52 o 
  -7   7   7      103.40      124.43      9.66 o 
  -6   7   7       51.58       57.18      7.42 o 
  -5   7   7      142.51      141.08     12.58 o 
  -4   7   7      996.79      990.13     20.31 o 
  -3   7   7        1.92        3.33      2.80 o 
  -2   7   7      105.86      105.46      5.65 o 
  -1   7   7       43.37       67.34     12.85 o 
   0   7   7        8.11       11.90      3.49 o 
   1   7   7      122.38      142.20      5.82 o 
   2   7   7      113.49      139.69      6.24 o 
   3   7   7       87.44      118.63      8.16 o 
   4   7   7       54.51       80.36      9.07 o 
   5   7   7       17.83       25.91      8.30 o 
   6   7   7       13.92       17.11      8.17 o 
  -8   8   7       12.27       14.88      6.21 o 
  -7   8   7      112.73      109.54     15.69 o 
  -6   8   7      780.96      813.07     21.02 o 
  -5   8   7     1747.24     1839.37     32.95 o 
  -4   8   7      822.07      826.40     19.00 o 
  -3   8   7      700.13      704.37     16.80 o 
  -2   8   7     1379.57     1325.89     30.60 o 
  -1   8   7     5379.16     5422.74     55.01 o 
   0   8   7      670.44      664.61     13.51 o 
   1   8   7     1888.95     1929.77     25.98 o 
   2   8   7     1810.95     1845.00     23.42 o 
   3   8   7     2655.32     2596.62     36.12 o 
   4   8   7      985.68      973.79     24.36 o 
   5   8   7       34.15       34.58      8.12 o 
   6   8   7      574.12      613.58     37.21 o 
  -8   9   7      162.24      171.67     12.44 o 
  -7   9   7      439.58      452.61     17.62 o 
  -6   9   7     2477.04     2596.56     45.02 o 
  -5   9   7       28.39       26.93      8.59 o 
  -4   9   7      858.94      904.14     20.64 o 
  -3   9   7      946.68      949.59     20.91 o 
  -2   9   7     2805.89     2786.43     41.64 o 
  -1   9   7      138.80      149.26      8.38 o 
   0   9   7     3797.21     3777.76     43.70 o 
   1   9   7      944.22      921.71     21.25 o 
   2   9   7      115.60      120.83      7.14 o 
   3   9   7     2584.21     2517.42     37.48 o 
   4   9   7      189.27      174.59     14.28 o 
   5   9   7       20.65       38.12      8.24 o 
  -8  10   7      304.22      313.83     16.38 o 
  -7  10   7      683.45      722.26     21.77 o 
  -6  10   7        1.31        3.69      6.54 o 
  -5  10   7     2074.47     2018.94     37.24 o 
  -4  10   7        9.89        8.89      5.25 o 
  -3  10   7       28.32       22.94      5.92 o 
  -2  10   7      885.10      899.89     21.01 o 
  -1  10   7      985.69      943.76     16.53 o 
   0  10   7     2063.55     2072.09     33.15 o 
   1  10   7      473.28      447.46     14.19 o 
   2  10   7      722.91      672.69     14.75 o 
   3  10   7      371.68      367.80     12.08 o 
   4  10   7      548.68      545.54     18.53 o 
   5  10   7      361.97      381.36     21.05 o 
  -8  11   7      157.28      175.53     17.20 o 
  -7  11   7      115.56       82.27     10.35 o 
  -6  11   7       81.70       98.84     11.33 o 
  -5  11   7        0.55       -2.42      5.72 o 
  -4  11   7       80.85       89.83      9.29 o 
  -3  11   7      101.75      100.28      9.61 o 
  -2  11   7       32.17       45.75      7.21 o 
  -1  11   7      631.72      668.69     18.92 o 
   0  11   7       96.14       86.68      8.35 o 
   1  11   7        1.54        5.24      3.89 o 
   2  11   7        9.30       10.15      4.26 o 
   3  11   7      561.51      570.84     18.12 o 
   4  11   7       71.71       59.51     11.14 o 
   5  11   7      184.07      187.38     17.51 o 
  -8  12   7      369.83      331.26     22.42 o 
  -7  12   7      469.78      509.22     19.82 o 
  -6  12   7     1085.03     1056.78     28.38 o 
  -5  12   7     3843.82     4232.57     68.97 o 
  -4  12   7      994.84     1020.82     25.54 o 
  -3  12   7        5.67       35.93     18.73 o 
  -2  12   7     2213.06     2283.82     40.66 o 
  -1  12   7     6218.40     6242.06     83.54 o 
   0  12   7       22.63       25.90      5.50 o 
   1  12   7      584.34      591.47     14.41 o 
   2  12   7     2434.74     2444.77     44.50 o 
   3  12   7       52.52       50.13      7.63 o 
   4  12   7      388.15      376.21     19.14 o 
   5  12   7        2.27        5.35      7.45 o 
  -7  13   7     1572.04     1632.69     38.70 o 
  -6  13   7     3114.34     3057.57     59.90 o 
  -5  13   7      140.47      116.80     11.34 o 
  -4  13   7     3220.03     3244.64     55.66 o 
  -3  13   7     2786.07     2818.84     48.04 o 
  -2  13   7     2859.17     2924.40     50.16 o 
  -1  13   7      805.34      815.52     21.81 o 
   0  13   7     2546.10     2541.77     44.60 o 
   1  13   7     1120.69     1079.35     24.77 o 
   2  13   7      428.42      387.45     12.11 o 
   3  13   7      553.82      548.98     18.84 o 
   4  13   7      210.07      194.13     16.60 o 
  -7  14   7       30.47       35.68      8.98 o 
  -6  14   7        0.99        6.36      6.87 o 
  -5  14   7      100.50      119.66     11.52 o 
  -4  14   7        2.25        5.19      5.96 o 
  -3  14   7      148.81      126.57     10.81 o 
  -2  14   7        5.73       14.46      8.32 o 
  -1  14   7      166.21      161.13     19.07 o 
   0  14   7        8.18       12.27      6.07 o 
   1  14   7        0.59        1.44      4.95 o 
   2  14   7      182.16      158.39     12.58 o 
   3  14   7      146.23      169.05     11.86 o 
   4  14   7        1.39        2.11      6.12 o 
  -7  15   7        4.03       27.95     14.89 o 
  -6  15   7      181.99      197.50     15.14 o 
  -5  15   7        9.84       13.61      7.08 o 
  -4  15   7       38.56       77.29      9.76 o 
  -3  15   7        1.26        3.50      5.49 o 
  -2  15   7        3.35        5.82      5.73 o 
  -1  15   7     1332.18     1368.76     30.84 o 
   0  15   7       10.74       13.33      6.78 o 
   1  15   7      141.90      152.73     11.15 o 
   2  15   7      262.45      268.81     13.55 o 
   3  15   7     1012.38      982.98     30.06 o 
   4  15   7       88.08       68.07     11.23 o 
  -6  16   7        5.34       13.79      7.82 o 
  -5  16   7      106.97      106.16     11.68 o 
  -4  16   7      286.17      347.05     16.75 o 
  -3  16   7       36.00       37.56      8.49 o 
  -2  16   7       42.51       55.70      8.78 o 
  -1  16   7        6.94        1.80      5.17 o 
   0  16   7      630.26      663.81     21.35 o 
   1  16   7       10.45       15.31      6.61 o 
   2  16   7      178.65      180.56     20.39 o 
   3  16   7       70.65       56.64     11.11 o 
  -6  17   7       61.80       59.13     12.39 o 
  -5  17   7      126.63      133.08     13.25 o 
  -4  17   7       31.16       49.13      9.35 o 
  -3  17   7       31.28       37.57      8.78 o 
  -2  17   7      405.37      424.15     18.35 o 
  -1  17   7       75.77       80.56      9.91 o 
   0  17   7       45.94       37.20      8.20 o 
   1  17   7       99.67      155.28     35.76 o 
   2  17   7      342.39      325.05     22.00 o 
   3  17   7       14.51       17.36      9.01 o 
  -6  18   7       59.97       50.98     11.05 o 
  -5  18   7      141.53      145.25     15.35 o 
  -4  18   7       95.94      116.15     12.29 o 
  -3  18   7        2.42        0.95      5.47 o 
  -2  18   7      143.16      140.68     12.86 o 
  -1  18   7      116.67      109.68     11.52 o 
   0  18   7      245.58      242.11     14.70 o 
   1  18   7      117.25      103.19     11.49 o 
   2  18   7      158.51      165.30     19.06 o 
   3  18   7      392.74      378.11     24.86 o 
  -5  19   7      114.81      108.64     13.50 o 
  -4  19   7      148.84      161.56     19.51 o 
  -3  19   7      650.10      665.95     25.14 o 
  -2  19   7      824.35      868.47     28.97 o 
  -1  19   7      200.29      198.63     14.12 o 
   0  19   7        2.92        3.95      6.37 o 
   1  19   7      665.49      667.90     23.87 o 
   2  19   7     1154.36     1078.17     37.51 o 
  -4  20   7       72.76       98.61     12.92 o 
  -3  20   7        0.19       -0.93      5.98 o 
  -2  20   7      154.44      169.94     15.00 o 
  -1  20   7       64.33       57.23     11.15 o 
   0  20   7       18.49       21.21      8.85 o 
   1  20   7      329.40      324.95     18.79 o 
  -3  21   7      426.59      427.69     22.19 o 
  -2  21   7       59.60       72.64     13.39 o 
  -1  21   7      101.73      104.87     12.63 o 
   0  21   7      399.93      352.90     19.44 o 
  -8   0   8      128.21      128.56     14.73 o 
  -7   0   8      323.48      285.49     17.27 o 
  -6   0   8     1444.10     1373.78     29.33 o 
  -5   0   8     6299.40     6216.05     84.61 o 
  -4   0   8      199.56      199.25      9.40 o 
  -3   0   8     2851.57     2804.60     39.49 o 
  -2   0   8     8602.58     8633.51     98.52 o 
  -1   0   8    10647.78    10662.68    117.76 o 
   0   0   8     2105.60     2124.73     33.06 o 
   1   0   8      778.89      799.68     18.45 o 
   2   0   8     5910.28     5867.88    142.43 o 
   3   0   8     3754.12     3860.92     82.61 o 
   4   0   8      478.26      503.01     25.27 o 
   5   0   8        2.22        9.12     10.55 o 
  -9   1   8      296.43      230.96     28.57 o 
  -8   1   8      647.96      616.46     40.02 o 
  -7   1   8      675.74      663.20     15.67 o 
  -6   1   8     2000.24     1969.63     29.66 o 
  -5   1   8      270.70      252.17      9.26 o 
  -4   1   8      775.45      774.17     14.98 o 
  -3   1   8      755.78      748.23     11.60 o 
  -2   1   8     1927.99     1941.74     29.93 o 
  -1   1   8      154.85      182.80     12.98 o 
   0   1   8     2128.95     2173.51     23.61 o 
   1   1   8      703.52      736.65     11.99 o 
   2   1   8      196.10      218.58      7.65 o 
   3   1   8      906.97      939.26     25.00 o 
   4   1   8      343.50      333.82     15.92 o 
   5   1   8      130.75      116.63     11.71 o 
  -9   2   8        0.54        8.07     17.52 o 
  -8   2   8       54.71       58.85      7.05 o 
  -7   2   8        4.12        5.49      3.83 o 
  -6   2   8        0.15        9.01      4.31 o 
  -5   2   8      259.91      250.07      9.45 o 
  -4   2   8      356.36      367.24     10.10 o 
  -3   2   8      314.39      305.69     10.63 o 
  -2   2   8       72.00       74.53      7.73 o 
  -1   2   8       55.64       64.21      6.20 o 
   0   2   8      628.08      623.51     10.70 o 
   1   2   8        2.49        5.94      2.96 o 
   2   2   8       40.41       50.83      4.80 o 
   3   2   8       58.13       65.05      6.09 o 
   4   2   8        1.18        4.09      5.29 o 
   5   2   8       49.87       96.62     14.45 o 
  -9   3   8      573.68      541.97     29.34 o 
  -8   3   8       16.31       38.23      7.48 o 
  -7   3   8      187.81      189.94      9.64 o 
  -6   3   8     1980.76     2055.68     30.82 o 
  -5   3   8      919.69      927.75     18.15 o 
  -4   3   8        9.26       17.51      4.11 o 
  -3   3   8      391.71      403.64     10.40 o 
  -2   3   8     1878.74     1897.89     25.11 o 
  -1   3   8       77.23       89.43      6.13 o 
   0   3   8      129.49      138.86      5.60 o 
   1   3   8      494.39      471.13      8.94 o 
   2   3   8      527.20      534.19     14.29 o 
   3   3   8      487.51      445.96     13.35 o 
   4   3   8       38.13       61.31      8.81 o 
   5   3   8      191.70      204.83     14.08 o 
  -8   4   8       40.08       43.88      7.44 o 
  -7   4   8       38.50       45.40      7.33 o 
  -6   4   8       46.38       54.11      5.87 o 
  -5   4   8     2147.02     2115.21     30.62 o 
  -4   4   8      249.48      232.54     10.22 o 
  -3   4   8      177.93      174.42      7.97 o 
  -2   4   8      125.35      131.05     11.25 o 
  -1   4   8     5766.96     5905.31     61.19 o 
   0   4   8      111.33      121.72      5.53 o 
   1   4   8       11.01       15.72      3.59 o 
   2   4   8     4446.45     4360.30     45.33 o 
   3   4   8     2595.91     2517.01     47.03 o 
   4   4   8      158.61      161.83     11.89 o 
   5   4   8      178.64      185.16     13.58 o 
  -8   5   8       87.70       99.04      9.35 o 
  -7   5   8       61.73       80.88     10.56 o 
  -6   5   8        8.83       14.89      5.76 o 
  -5   5   8      381.52      347.52     12.04 o 
  -4   5   8      403.20      373.89     12.02 o 
  -3   5   8      320.76      332.22     10.20 o 
  -2   5   8      295.00      298.85      9.40 o 
  -1   5   8        8.33       30.95     12.15 o 
   0   5   8     1174.93     1185.19     20.71 o 
   1   5   8      307.12      306.76      7.85 o 
   2   5   8       73.80      117.78      6.90 o 
   3   5   8      242.65      249.21     11.48 o 
   4   5   8      352.15      348.17     16.04 o 
   5   5   8      149.14      150.89     12.56 o 
  -8   6   8       98.99       95.60      9.68 o 
  -7   6   8        5.84        4.12      5.99 o 
  -6   6   8        1.29       23.82     15.11 o 
  -5   6   8      149.12      158.58     10.43 o 
  -4   6   8        0.67        4.70      3.34 o 
  -3   6   8        1.99        2.91      3.25 o 
  -2   6   8      629.49      649.67     13.77 o 
  -1   6   8     2777.88     2797.16     35.09 o 
   0   6   8        0.77        1.53      3.12 o 
   1   6   8      127.31      143.59      9.27 o 
   2   6   8     1383.72     1272.34     19.27 o 
   3   6   8     2215.77     2174.50     33.84 o 
   4   6   8        0.05       -2.78      5.12 o 
   5   6   8       68.97       83.12     10.56 o 
  -8   7   8      103.47      128.54     15.98 o 
  -7   7   8       51.06       68.65      8.57 o 
  -6   7   8     2742.69     2686.87     46.91 o 
  -5   7   8      357.81      382.17     14.84 o 
  -4   7   8       58.22       76.66      9.02 o 
  -3   7   8       14.86       27.34      4.59 o 
  -2   7   8     2954.68     2884.86     72.34 o 
  -1   7   8      113.25      122.80      7.44 o 
   0   7   8      121.76      130.88      6.82 o 
   1   7   8      795.50      790.54     16.49 o 
   2   7   8      790.39      759.89     23.02 o 
   3   7   8      558.65      520.54     15.14 o 
   4   7   8      814.41      809.35     24.34 o 
   5   7   8        1.14       -0.89      6.42 o 
  -8   8   8      150.40      149.72     12.24 o 
  -7   8   8      123.19      122.70     10.78 o 
  -6   8   8       34.51       50.50      8.24 o 
  -5   8   8      594.12      633.87     19.61 o 
  -4   8   8        3.81       -0.60      4.36 o 
  -3   8   8      235.95      251.72     11.51 o 
  -2   8   8      239.08      227.89     14.98 o 
  -1   8   8      286.54      295.24      9.37 o 
   0   8   8      745.72      734.21     15.07 o 
   1   8   8       77.81       88.97      7.07 o 
   2   8   8       11.24       10.42      5.27 o 
   3   8   8      102.64       93.52      8.70 o 
   4   8   8      408.21      382.66     25.28 o 
   5   8   8       89.81       81.31     12.61 o 
  -8   9   8        2.30        5.15      6.48 o 
  -7   9   8       26.06       34.81      8.16 o 
  -6   9   8      223.06      223.58     13.07 o 
  -5   9   8      915.19      883.23     24.95 o 
  -4   9   8        4.45       12.52      5.64 o 
  -3   9   8        2.40        1.59      4.60 o 
  -2   9   8     1517.30     1535.88     30.32 o 
  -1   9   8      505.97      492.01     13.62 o 
   0   9   8        0.04        6.97      4.09 o 
   1   9   8      358.98      332.97     11.28 o 
   2   9   8      370.13      341.52     11.88 o 
   3   9   8       64.77       77.56      8.85 o 
   4   9   8      145.01      149.13     14.09 o 
   5   9   8       14.72        1.70     10.15 o 
  -8  10   8        8.15       -2.01      6.23 o 
  -7  10   8        8.30       13.64      7.10 o 
  -6  10   8      926.73      898.38     26.44 o 
  -5  10   8     3352.54     3407.85     65.43 o 
  -4  10   8        6.29        5.84      5.77 o 
  -3  10   8      575.59      566.33     23.69 o 
  -2  10   8     3371.28     3418.03     53.30 o 
  -1  10   8     3219.17     3183.33     61.12 o 
   0  10   8        5.06        7.30      4.16 o 
   1  10   8      841.23      840.14     18.02 o 
   2  10   8     1776.09     1716.03     28.85 o 
   3  10   8     2400.44     2344.08     57.06 o 
   4  10   8        5.34       17.81      8.52 o 
  -7  11   8      836.90      854.01     26.77 o 
  -6  11   8     1391.77     1484.67     44.18 o 
  -5  11   8      570.69      587.51     25.82 o 
  -4  11   8     4971.21     5135.39     77.19 o 
  -3  11   8     2004.54     2002.10     37.93 o 
  -2  11   8      138.84      149.52     21.61 o 
  -1  11   8     5254.83     5280.38     76.27 o 
   0  11   8     1190.91     1198.14     26.36 o 
   1  11   8      387.56      365.42     12.42 o 
   2  11   8      173.93      177.04     10.89 o 
   3  11   8      781.45      729.77     22.42 o 
   4  11   8     1202.17     1117.56     37.41 o 
  -7  12   8      244.50      254.20     16.73 o 
  -6  12   8      124.61      116.85     12.13 o 
  -5  12   8     1301.33     1370.46     33.24 o 
  -4  12   8      173.15      162.52     13.30 o 
  -3  12   8       19.55       35.35     11.19 o 
  -2  12   8      157.31      141.32     10.90 o 
  -1  12   8      804.13      801.91     29.03 o 
   0  12   8       29.81       32.94      7.21 o 
   1  12   8       14.59        5.58      5.16 o 
   2  12   8        3.69        8.56      5.74 o 
   3  12   8      117.63      119.41     16.19 o 
   4  12   8      119.74      105.36     13.34 o 
  -7  13   8       27.83       23.01      8.65 o 
  -6  13   8      525.94      519.08     20.84 o 
  -5  13   8        9.04       13.48      7.38 o 
  -4  13   8       37.03       33.52      8.25 o 
  -3  13   8        8.38        6.67      5.82 o 
  -2  13   8        1.61       -0.95      4.94 o 
  -1  13   8       34.30       38.48      7.71 o 
   0  13   8       12.87        8.00      5.93 o 
   1  13   8     1288.39     1284.62     29.97 o 
   2  13   8       66.98       63.54      7.85 o 
   3  13   8       28.54       26.71      7.22 o 
   4  13   8      534.41      487.47     23.25 o 
  -7  14   8       78.63       77.63     11.27 o 
  -6  14   8       53.75       71.83     10.58 o 
  -5  14   8     1454.92     1533.92     37.00 o 
  -4  14   8        6.32       12.19      7.01 o 
  -3  14   8        0.85        7.90      6.21 o 
  -2  14   8      631.21      638.10     21.01 o 
  -1  14   8      369.01      375.89     16.25 o 
   0  14   8      188.12      182.00     14.13 o 
   1  14   8        1.39        7.00      8.84 o 
   2  14   8      134.47      116.26     12.69 o 
   3  14   8      216.53      228.45     21.00 o 
  -6  15   8      143.02      151.88     17.03 o 
  -5  15   8       20.68       18.84      8.15 o 
  -4  15   8      605.31      625.82     22.55 o 
  -3  15   8      106.68      116.71     13.94 o 
  -2  15   8      658.05      672.17     23.37 o 
  -1  15   8      192.80      195.66     13.69 o 
   0  15   8     1798.96     1803.22     38.98 o 
   1  15   8     1262.72     1272.93     30.87 o 
   2  15   8      445.86      425.44     21.51 o 
   3  15   8      773.58      768.78     48.83 o 
  -6  16   8      196.90      210.39     15.97 o 
  -5  16   8        1.28       -2.04      5.97 o 
  -4  16   8       62.37       66.95     10.71 o 
  -3  16   8      630.19      641.13     22.81 o 
  -2  16   8      104.41      119.77     11.99 o 
  -1  16   8      121.02      131.56     11.88 o 
   0  16   8       77.18       69.76     10.24 o 
   1  16   8      293.45      267.25     23.88 o 
   2  16   8       62.12       64.87     11.44 o 
  -5  17   8        6.45       16.92      8.79 o 
  -4  17   8        7.46       15.82      7.90 o 
  -3  17   8       20.47       27.86      8.80 o 
  -2  17   8      926.50      926.88     28.61 o 
  -1  17   8       10.26        5.38      6.57 o 
   0  17   8      454.60      438.19     21.19 o 
   1  17   8      152.54      143.06     21.66 o 
   2  17   8      209.09      199.98     17.62 o 
  -5  18   8      155.68      152.95     14.43 o 
  -4  18   8      541.67      525.72     24.45 o 
  -3  18   8      843.64      901.32     29.53 o 
  -2  18   8      306.00      348.64     18.44 o 
  -1  18   8     1242.65     1230.83     43.37 o 
   0  18   8      260.47      249.19     16.47 o 
   1  18   8      110.60       98.09     14.89 o 
  -4  19   8       11.40       13.77      8.66 o 
  -3  19   8        6.45        1.71      6.54 o 
  -2  19   8       87.85       99.46     12.53 o 
  -1  19   8      355.09      358.56     21.96 o 
   0  19   8       55.72       68.70     11.18 o 
  -2  20   8       26.09       31.16     10.63 o 
  -1  20   8      712.85      710.99     27.54 o 
  -8   1   9     1424.14     1423.69     37.64 o 
  -7   1   9     1233.34     1233.28     41.23 o 
  -6   1   9     1171.90     1168.54     25.78 o 
  -5   1   9       26.03       43.98      7.31 o 
  -4   1   9     2920.82     2879.34     37.36 o 
  -3   1   9      230.69      233.32      8.66 o 
  -2   1   9      388.84      401.04     10.75 o 
  -1   1   9      154.42      149.66      5.65 o 
   0   1   9      247.66      260.40      7.86 o 
   1   1   9       80.08      101.14     12.17 o 
   2   1   9      274.46      273.31      8.96 o 
   3   1   9      920.51      926.34     24.30 o 
   4   1   9       34.18       27.22      8.94 o 
  -8   2   9      391.67      399.24     19.35 o 
  -7   2   9       43.73       57.30     13.96 o 
  -6   2   9      136.77      140.18     13.82 o 
  -5   2   9      964.88      942.00     18.82 o 
  -4   2   9      505.31      477.76     23.38 o 
  -3   2   9     1233.83     1197.09     26.12 o 
  -2   2   9       43.91       54.29      5.65 o 
  -1   2   9      941.10      957.01     17.16 o 
   0   2   9       65.45       70.33      4.87 o 
   1   2   9     1160.95     1178.17     19.30 o 
   2   2   9       38.56       42.58      5.32 o 
   3   2   9     1154.16     1101.05     26.68 o 
   4   2   9       71.11       79.46      9.95 o 
  -8   3   9        0.70        5.81      7.26 o 
  -7   3   9      103.55       93.63     11.15 o 
  -6   3   9      428.56      416.53     13.65 o 
  -5   3   9      848.52      801.36     16.99 o 
  -4   3   9     1253.61     1228.43     21.90 o 
  -3   3   9      910.86      885.55     19.09 o 
  -2   3   9     1163.30     1180.22     24.47 o 
  -1   3   9       56.56       64.32      5.61 o 
   0   3   9     1808.73     1812.18     27.19 o 
   1   3   9     1192.42     1144.20     19.41 o 
   2   3   9       47.42       42.83      4.84 o 
   3   3   9      497.96      498.59     21.53 o 
   4   3   9     1380.58     1443.41     36.53 o 
  -8   4   9      133.06      141.33     13.36 o 
  -7   4   9       66.77       75.61      8.61 o 
  -6   4   9      162.88      178.01     18.77 o 
  -5   4   9       20.30       37.41     10.54 o 
  -4   4   9      478.20      453.33     15.35 o 
  -3   4   9        0.51        3.33      3.27 o 
  -2   4   9     1004.95      993.28     22.97 o 
  -1   4   9      343.55      334.52     10.66 o 
   0   4   9       45.22       68.42      8.61 o 
   1   4   9       15.19       32.45      7.66 o 
   2   4   9      479.47      466.54     11.92 o 
   3   4   9       34.29       23.32      7.12 o 
   4   4   9        3.49        5.09      7.35 o 
  -8   5   9      443.03      461.07     21.51 o 
  -7   5   9       30.50       22.27      7.08 o 
  -6   5   9     2276.98     2237.83     41.29 o 
  -5   5   9     3474.92     3485.16     54.47 o 
  -4   5   9       99.17      104.38     17.28 o 
  -3   5   9     1826.63     1873.28     31.14 o 
  -2   5   9     5205.17     5209.26     79.90 o 
  -1   5   9     1826.38     1799.77     27.50 o 
   0   5   9      772.73      774.67     16.56 o 
   1   5   9     1141.85     1172.64     21.79 o 
   2   5   9     1359.89     1356.96     24.84 o 
   3   5   9      116.87      118.63     13.21 o 
   4   5   9      446.22      431.80     22.29 o 
  -8   6   9     1107.61     1118.78     36.15 o 
  -7   6   9      644.64      659.97     20.91 o 
  -6   6   9     1604.35     1600.93     37.60 o 
  -5   6   9      645.57      662.39     21.80 o 
  -4   6   9     4735.15     4677.95     68.59 o 
  -3   6   9      106.60      134.95     15.10 o 
  -2   6   9      369.64      350.40     16.28 o 
  -1   6   9     3201.80     3254.55     50.09 o 
   0   6   9      756.94      761.06     16.99 o 
   1   6   9        7.37       10.73      4.47 o 
   2   6   9       47.93       56.61      6.38 o 
   3   6   9     1386.25     1434.33     40.13 o 
   4   6   9       38.60       26.30     10.44 o 
  -8   7   9      274.85      262.66     16.04 o 
  -7   7   9       85.95       85.18      9.62 o 
  -6   7   9        2.29       -1.22      5.07 o 
  -5   7   9      145.07      165.55     11.33 o 
  -4   7   9       95.63      101.29     11.90 o 
  -3   7   9      753.36      756.84     20.04 o 
  -2   7   9       18.39       20.61      5.32 o 
  -1   7   9        5.96       26.45      9.33 o 
   0   7   9      302.64      328.27     11.66 o 
   1   7   9       29.88       26.98      6.16 o 
   2   7   9      266.20      268.04     14.05 o 
   3   7   9       25.22       26.29      9.27 o 
   4   7   9       31.47       27.72     11.82 o 
  -7   8   9        6.60        4.86      6.42 o 
  -6   8   9      558.84      582.30     21.42 o 
  -5   8   9      344.74      341.06     15.49 o 
  -4   8   9      106.31      128.05     10.27 o 
  -3   8   9      130.56      122.50      9.94 o 
  -2   8   9      225.00      225.04      9.64 o 
  -1   8   9     2095.99     2150.38     44.74 o 
   0   8   9      178.68      169.57     11.30 o 
   1   8   9     1956.83     1885.79     35.05 o 
   2   8   9     1879.59     1881.13     39.11 o 
   3   8   9      629.27      643.22     32.06 o 
   4   8   9      801.96      775.52     30.88 o 
  -7   9   9      552.33      543.00     21.81 o 
  -6   9   9      937.69      993.66     27.75 o 
  -5   9   9      950.06      929.39     27.15 o 
  -4   9   9     1806.22     1808.85     36.89 o 
  -3   9   9      953.76      995.02     24.45 o 
  -2   9   9     1028.36     1035.26     25.03 o 
  -1   9   9      211.65      194.59     12.78 o 
   0   9   9     2656.08     2633.50     39.25 o 
   1   9   9      123.96      131.76      8.93 o 
   2   9   9      696.10      674.45     22.54 o 
   3   9   9      179.65      179.02     16.57 o 
  -7  10   9      175.43      218.89     14.59 o 
  -6  10   9      258.28      260.81     15.02 o 
  -5  10   9     1244.85     1267.39     39.93 o 
  -4  10   9      202.05      224.27     13.74 o 
  -3  10   9       67.75       70.96      9.17 o 
  -2  10   9      100.91      113.02     13.10 o 
  -1  10   9      691.03      708.15     21.15 o 
   0  10   9      729.45      712.74     21.80 o 
   1  10   9       11.22       12.39      5.03 o 
   2  10   9       97.50      116.58     10.52 o 
   3  10   9       59.91       64.88     11.36 o 
  -7  11   9      222.99      236.50     26.67 o 
  -6  11   9      226.65      249.77     16.47 o 
  -5  11   9       47.26       58.15     11.94 o 
  -4  11   9      245.15      267.79     15.54 o 
  -3  11   9      440.03      459.28     17.80 o 
  -2  11   9      974.45      990.41     25.27 o 
  -1  11   9      136.83      123.75     11.10 o 
   0  11   9      505.83      514.40     18.14 o 
   1  11   9      362.48      362.58     13.35 o 
   2  11   9      235.98      239.23     12.74 o 
   3  11   9        0.68       -6.15      8.55 o 
  -6  12   9       71.99       83.50     12.58 o 
  -5  12   9     1478.77     1541.30     38.44 o 
  -4  12   9       33.40       55.47      9.13 o 
  -3  12   9      588.77      621.19     21.12 o 
  -2  12   9        7.17       14.72      6.61 o 
  -1  12   9     1178.79     1179.85     29.52 o 
   0  12   9       25.50       18.28      8.28 o 
   1  12   9      210.92      197.44     12.68 o 
   2  12   9       20.41       34.23      9.47 o 
   3  12   9      396.74      360.51     28.50 o 
  -6  13   9       31.17       36.59      9.67 o 
  -5  13   9       19.76       19.42      8.11 o 
  -4  13   9      500.27      518.45     27.17 o 
  -3  13   9       85.39       93.41     10.95 o 
  -2  13   9        7.32        9.63      6.47 o 
  -1  13   9        7.66       14.01      6.93 o 
   0  13   9     1234.33     1237.77     31.04 o 
   1  13   9       41.66       40.24      7.98 o 
   2  13   9        2.51       -1.83      6.47 o 
  -6  14   9      113.71      122.77     12.88 o 
  -5  14   9      469.60      482.41     21.70 o 
  -4  14   9      630.07      655.83     24.03 o 
  -3  14   9        0.16        8.04      6.65 o 
  -2  14   9      226.12      223.80     14.51 o 
  -1  14   9      977.82      986.73     28.64 o 
   0  14   9      820.73      804.86     35.61 o 
   1  14   9      193.86      198.60     16.30 o 
   2  14   9      126.48      120.31     14.33 o 
  -5  15   9      458.03      460.67     22.25 o 
  -4  15   9      275.07      352.57     53.28 o 
  -3  15   9       46.95       85.55     11.01 o 
  -2  15   9      293.08      284.79     16.20 o 
  -1  15   9      285.29      272.64     16.41 o 
   0  15   9        0.79        5.49      6.39 o 
   1  15   9      103.88      127.02     14.34 o 
  -5  16   9      690.73      669.51     27.23 o 
  -4  16   9     1912.41     2018.59     48.67 o 
  -3  16   9      496.92      517.43     23.48 o 
  -2  16   9        7.06       31.46     11.10 o 
  -1  16   9     1348.38     1387.78     40.08 o 
   0  16   9      811.07      818.20     26.78 o 
   1  16   9      115.23      129.82     17.13 o 
  -4  17   9       93.47       94.73     13.20 o 
  -3  17   9       11.96       12.34      8.23 o 
  -2  17   9      150.76      156.60     14.24 o 
  -1  17   9      160.56      165.70     14.72 o 
   0  17   9      186.13      187.55     15.36 o 
  -3  18   9       30.03       21.34      9.92 o 
  -2  18   9      178.22      200.74     16.24 o 
  -1  18   9      139.33      166.26     15.05 o 
  -7   0  10      228.99      220.11     19.59 o 
  -6   0  10      100.58       85.86     12.57 o 
  -5   0  10       56.80       79.45     12.71 o 
  -4   0  10      360.55      377.91     25.72 o 
  -3   0  10       60.17       41.25      9.37 o 
  -2   0  10      404.37      404.81     19.46 o 
  -1   0  10      241.41      253.68     17.82 o 
   0   0  10      318.72      339.80     26.57 o 
   1   0  10       61.29       61.95      7.77 o 
   2   0  10       23.64       50.64     13.06 o 
   3   0  10     1006.30      922.73     57.09 o 
  -7   1  10       29.52       23.04      9.09 o 
  -6   1  10        8.72        9.52      5.39 o 
  -5   1  10       40.00       46.27      7.80 o 
  -4   1  10     1135.29     1125.46     37.30 o 
  -3   1  10      213.03      217.85     21.52 o 
  -2   1  10       42.95       66.59      8.96 o 
  -1   1  10       73.82       76.72      6.16 o 
   0   1  10     2308.12     2327.87     34.56 o 
   1   1  10      334.18      317.99     11.71 o 
   2   1  10       50.82       74.23     10.59 o 
   3   1  10      156.12      174.06     14.71 o 
  -7   2  10      127.62      126.19     13.17 o 
  -6   2  10      243.73      219.83     12.78 o 
  -5   2  10       45.58       51.82     11.12 o 
  -4   2  10      256.08      272.68     31.74 o 
  -3   2  10      350.64      345.18     13.48 o 
  -2   2  10      592.02      580.88     15.23 o 
  -1   2  10       59.08       62.46      5.99 o 
   0   2  10       76.36      104.02      7.75 o 
   1   2  10      876.74      841.18     18.86 o 
   2   2  10      511.72      500.66     17.47 o 
   3   2  10       67.17       69.05     11.21 o 
  -7   3  10      258.08      223.88     17.09 o 
  -6   3  10       13.81        3.79     10.16 o 
  -5   3  10      808.14      798.76     39.11 o 
  -4   3  10     1699.76     1644.12     43.86 o 
  -3   3  10      347.25      340.80     16.81 o 
  -2   3  10      675.60      678.73     16.16 o 
  -1   3  10      475.40      493.43     18.21 o 
   0   3  10     1675.95     1734.24     28.60 o 
   1   3  10     1109.13     1117.68     22.78 o 
   2   3  10     1882.62     1816.48     36.48 o 
   3   3  10        2.81        5.11      7.20 o 
  -7   4  10      751.23      756.51     30.73 o 
  -6   4  10      339.36      365.61     19.10 o 
  -5   4  10      625.72      683.52     25.49 o 
  -4   4  10     1970.63     1966.18     41.07 o 
  -3   4  10      763.17      738.66     18.50 o 
  -2   4  10       25.62       33.88      5.80 o 
  -1   4  10     2123.97     2093.12     33.19 o 
   0   4  10     1017.95      935.94     33.77 o 
   1   4  10      999.33      954.58     20.46 o 
   2   4  10        3.53        5.77      5.40 o 
   3   4  10      425.00      415.94     22.61 o 
  -7   5  10        7.28       41.06     18.31 o 
  -6   5  10      332.27      332.52     19.25 o 
  -5   5  10      238.71      244.84     13.87 o 
  -4   5  10      110.49      107.85     13.54 o 
  -3   5  10        1.52       10.68      4.77 o 
  -2   5  10      106.27       97.74      7.33 o 
  -1   5  10      205.31      222.92     10.16 o 
   0   5  10      159.06      164.83      9.88 o 
   1   5  10       87.28       86.78      7.97 o 
   2   5  10        6.00        5.94      5.83 o 
   3   5  10      184.52      197.14     16.11 o 
  -7   6  10     1290.46     1356.29     48.16 o 
  -6   6  10      543.17      551.72     24.20 o 
  -5   6  10      505.02      521.16     18.98 o 
  -4   6  10     2197.31     2203.92     41.53 o 
  -3   6  10        1.56        6.12      5.33 o 
  -2   6  10      480.24      444.68     18.48 o 
  -1   6  10      573.43      583.28     15.93 o 
   0   6  10      119.97      133.76     14.78 o 
   1   6  10        6.52        9.36      7.04 o 
   2   6  10       46.27       38.30      7.35 o 
   3   6  10        0.92        2.26      6.70 o 
  -7   7  10      131.54      147.21     26.24 o 
  -6   7  10      791.06      783.67     24.27 o 
  -5   7  10     1050.47     1085.00     28.14 o 
  -4   7  10      633.12      673.39     21.09 o 
  -3   7  10     1698.44     1702.04     34.44 o 
  -2   7  10     1887.98     1937.36     37.29 o 
  -1   7  10       44.85       55.76      7.03 o 
   0   7  10     3600.53     3557.39     64.95 o 
   1   7  10      696.14      684.82     18.46 o 
   2   7  10      217.44      211.94     13.12 o 
   3   7  10       31.90       20.55      9.37 o 
  -7   8  10       47.74       40.56     16.90 o 
  -6   8  10       46.79       59.40     10.13 o 
  -5   8  10      229.60      229.54     14.07 o 
  -4   8  10      522.22      514.48     19.53 o 
  -3   8  10        2.90        2.53      5.51 o 
  -2   8  10        3.82       10.44      6.13 o 
  -1   8  10      198.52      211.11     12.20 o 
   0   8  10     1182.40     1160.68     30.57 o 
   1   8  10       39.87       52.25      7.54 o 
   2   8  10        0.96        5.34      5.32 o 
  -6   9  10        1.92        2.92      5.79 o 
  -5   9  10      187.31      168.73     12.91 o 
  -4   9  10      995.58      992.64     37.86 o 
  -3   9  10      700.97      722.97     22.15 o 
  -2   9  10       51.96       55.40      8.61 o 
  -1   9  10      787.52      821.15     23.52 o 
   0   9  10     1581.31     1527.44     33.90 o 
   1   9  10      494.56      460.41     16.99 o 
   2   9  10      295.70      283.55     19.88 o 
  -6  10  10       15.83       12.93      7.71 o 
  -5  10  10      138.19      151.60     20.16 o 
  -4  10  10      356.83      326.10     16.73 o 
  -3  10  10      241.98      245.78     14.26 o 
  -2  10  10        6.43       10.40      6.30 o 
  -1  10  10      280.86      275.77     14.91 o 
   0  10  10        5.09        0.67      4.85 o 
   1  10  10      112.26      113.17     20.14 o 
   2  10  10        3.11        6.48      9.92 o 
  -6  11  10       10.69        5.71      6.51 o 
  -5  11  10       53.92       68.55     10.48 o 
  -4  11  10      292.39      316.83     18.82 o 
  -3  11  10       46.66       52.79      9.75 o 
  -2  11  10       22.74       29.08      7.77 o 
  -1  11  10       18.37       25.37      7.60 o 
   0  11  10      133.11      120.97     10.91 o 
   1  11  10       16.32       11.93      8.06 o 
   2  11  10      226.88      225.10     22.88 o 
  -5  12  10       64.39       80.74     11.97 o 
  -4  12  10        5.68        0.78      5.58 o 
  -3  12  10      855.37      934.00     27.82 o 
  -2  12  10      312.14      314.63     16.41 o 
  -1  12  10      496.11      503.20     20.79 o 
   0  12  10        1.77        5.28      6.13 o 
   1  12  10      181.37      179.26     16.36 o 
  -5  13  10        1.60        2.77      6.37 o 
  -4  13  10        0.16       24.32     20.72 o 
  -3  13  10        2.94        3.28      6.57 o 
  -2  13  10        2.03        3.45      6.24 o 
  -1  13  10      388.30      401.85     19.03 o 
   0  13  10       21.45       23.46      8.13 o 
   1  13  10      155.78      135.47     19.54 o 
  -4  14  10      423.56      423.74     20.63 o 
  -3  14  10        1.42        1.71      6.18 o 
  -2  14  10       10.99       14.06      8.10 o 
  -1  14  10      350.21      329.25     18.92 o 
   0  14  10      692.57      653.30     25.02 o 
  -3  15  10      125.58      135.46     15.16 o 
  -2  15  10      715.91      726.18     28.33 o 
  -1  15  10      154.39      156.61     14.34 o 
  -6   1  11      280.59      258.84     16.37 o 
  -5   1  11      266.14      270.59     15.87 o 
  -4   1  11      594.79      601.36     20.73 o 
  -3   1  11        8.96        0.24      3.90 o 
  -2   1  11      106.91       95.85      9.61 o 
  -1   1  11      906.04      910.20     23.48 o 
   0   1  11        2.00       25.56     10.14 o 
   1   1  11      490.85      472.19     16.67 o 
   2   1  11       40.71       30.47     12.01 o 
  -6   2  11       10.06       13.52      6.69 o 
  -5   2  11       14.87       42.43     13.07 o 
  -4   2  11     2276.87     2219.05    101.08 o 
  -3   2  11      457.34      437.49     18.76 o 
  -2   2  11        3.51        4.55      5.09 o 
  -1   2  11       88.10      104.27      9.97 o 
   0   2  11     2296.31     2280.46     45.95 o 
   1   2  11      133.53      138.04     14.10 o 
   2   2  11        2.06       -9.45      9.84 o 
  -6   3  11        5.84        8.15      8.03 o 
  -5   3  11      396.92      369.38     25.75 o 
  -4   3  11      164.80      178.26     24.98 o 
  -3   3  11     1179.86     1140.96     29.39 o 
  -2   3  11      314.58      312.92     14.92 o 
  -1   3  11      206.99      199.23     11.81 o 
   0   3  11      212.55      245.44     20.21 o 
   1   3  11       24.36       28.02      6.73 o 
   2   3  11      129.87      137.59     18.42 o 
  -6   4  11       26.64        8.57      7.83 o 
  -5   4  11       77.07      100.32     14.08 o 
  -4   4  11     1023.83     1031.27     33.42 o 
  -3   4  11     1224.01     1231.81     43.91 o 
  -2   4  11      233.56      221.30     15.28 o 
  -1   4  11      160.57      159.36     11.52 o 
   0   4  11     2818.36     2773.98     44.66 o 
   1   4  11      703.76      684.41     26.15 o 
   2   4  11       48.99       37.94     12.92 o 
  -6   5  11      349.65      358.68     21.48 o 
  -5   5  11     1481.94     1576.09     86.19 o 
  -4   5  11        3.29       50.07     30.21 o 
  -3   5  11     1930.27     1973.36     57.65 o 
  -2   5  11       20.78       23.81      7.35 o 
  -1   5  11      300.05      308.59     13.02 o 
   0   5  11      320.78      323.55     13.04 o 
   1   5  11      762.28      738.30     24.97 o 
  -6   6  11        4.53        7.38      8.13 o 
  -5   6  11      524.49      515.31     69.24 o 
  -4   6  11     4119.68     4154.80    140.40 o 
  -3   6  11      213.56      241.12     25.35 o 
  -2   6  11      258.34      267.86     13.90 o 
  -1   6  11      715.15      693.71     19.09 o 
   0   6  11      896.62      876.31     24.87 o 
   1   6  11        9.37       13.92      7.24 o 
  -6   7  11      515.77      508.91     26.08 o 
  -5   7  11      436.31      466.01     24.06 o 
  -4   7  11       12.81       58.25     34.73 o 
  -3   7  11      704.65      698.54     29.72 o 
  -2   7  11      272.36      290.43     15.74 o 
  -1   7  11      852.28      815.18     24.73 o 
   0   7  11       19.66       35.07      8.52 o 
   1   7  11       86.11       89.46      9.88 o 
  -5   8  11      547.02      558.94     27.09 o 
  -4   8  11     1808.55     1783.62     53.86 o 
  -3   8  11       10.74       17.99      7.30 o 
  -2   8  11      447.78      436.21     23.68 o 
  -1   8  11       19.76       30.68      7.90 o 
   0   8  11      521.34      520.02     19.49 o 
   1   8  11      124.67      111.76     14.03 o 
  -5   9  11      747.66      743.42     32.03 o 
  -4   9  11        0.44        2.49      5.94 o 
  -3   9  11      200.15      212.81     15.13 o 
  -2   9  11      234.75      242.00     14.57 o 
  -1   9  11      549.17      552.63     21.44 o 
   0   9  11      288.88      278.39     15.40 o 
  -5  10  11      176.81      213.78     30.65 o 
  -4  10  11       54.70       54.32      9.75 o 
  -3  10  11       77.98       71.13      9.95 o 
  -2  10  11       37.98       47.69      9.08 o 
  -1  10  11       42.40       56.96      9.37 o 
   0  10  11      543.04      554.52     25.08 o 
  -4  11  11       24.20       28.79      9.43 o 
  -3  11  11        3.04        9.81      7.05 o 
  -2  11  11      229.69      249.56     16.05 o 
  -1  11  11      136.25      127.58     12.99 o 
  -3  12  11      148.02      157.70     13.90 o 
  -2  12  11      296.83      274.59     17.27 o 
  -5   0  12       30.21        8.14     14.23 o 
  -4   0  12      609.16      596.37     56.06 o 
  -3   0  12       53.83       76.54     15.06 o 
  -2   0  12        0.83        9.83      9.83 o 
  -1   0  12      752.49      716.44     33.09 o 
   0   0  12     1654.43     1572.46     52.63 o 
  -5   1  12      201.77      207.23     22.04 o 
  -4   1  12      478.39      471.36     23.07 o 
  -3   1  12        3.66       -1.25      4.97 o 
  -2   1  12       24.16       28.79     10.52 o 
  -1   1  12      156.96      168.40     14.11 o 
   0   1  12      115.74      129.09     11.57 o 
  -5   2  12        2.82       45.80     20.01 o 
  -4   2  12      823.62      799.41     54.00 o 
  -3   2  12      107.76       95.81     10.27 o 
  -2   2  12      121.77      136.76     20.19 o 
  -1   2  12      427.21      421.73     17.97 o 
   0   2  12      706.82      665.18     22.73 o 
  -5   3  12     1549.58     1575.19     42.18 o 
  -4   3  12      374.08      383.99     21.13 o 
  -3   3  12      380.05      396.53     21.60 o 
  -2   3  12      545.11      574.26     25.35 o 
  -1   3  12      630.59      629.53     24.49 o 
  -4   4  12      601.03      588.51     33.66 o 
  -3   4  12       23.46        9.90      6.59 o 
  -2   4  12      103.18      153.74     14.30 o 
  -1   4  12      239.57      225.71     16.04 o 
  -4   5  12       22.35       23.78     10.13 o 
  -3   5  12       25.96       54.69     17.56 o 
  -2   5  12       36.46       15.75     11.16 o 
  -1   5  12       13.43        8.87      7.42 o 
  -4   6  12      402.38      403.50     23.34 o 
  -3   6  12       23.66       11.46      9.15 o 
  -2   6  12      651.60      644.11     28.46 o 
  -1   6  12      473.64      405.50     18.60 o 
  -3   7  12      782.75      825.63     32.51 o 
  -2   7  12        3.50        6.03      7.80 o 
                                                 
